# Supplementary material for: 3D printed magnesium silicate/β-tricalcium phosphate scaffolds promote coupled osteogenesis and angiogenesis
Source: Front Bioeng Biotechnol. 2025 Jan 31;12:1518145. doi: 10.3389/fbioe.2024.1518145 (PMC11841418; doi:10.3389/fbioe.2024.1518145)
Supplement: Supplementary file 1 [file DataSheet9.xls]

## Sheet: MC3T3
Gene	T_count	T_normalize	C_count	C_normalize	FoldChange	Log2FoldChange	pval	padj	Up/Down	Significant	GeneName	Biotype	Position	NR:Seq-id	NR:Score	NR:Evalue	NR:Description	NT:Seq-id	NT:Score	NT:Evalue	NT:Description	Uniprot:UniProtKB-AC	Uniprot:Score	Uniprot:Evalue	Uniprot:Description	COG:gene	COG:Score	COG:Eval	COG:num	Pfam:pfam_ID	Pfam:pfam_Name	Pfam:pfam_Description	GO:biological_process	GO:cellular_component	GO:molecular_function	KEGG:KO	KEGG:Description
ENSRNOG00000001414	334154	20887	8524	556.883	37.5069	5.22909	0	0	up	yes	Serpine1	protein_coding	chr12:22641104-22651482:+	gi|6981332|ref|NP_036752.1|	2140	0	plasminogen activator inhibitor 1 precursor [Rattus norvegicus]	gi|6981331|ref|NM_012620.1|	2997	0	Rattus norvegicus serpin peptidase inhibitor, clade E (nexin, plasminogen activator inhibitor type 1), member 1 (Serpine1), mRNA	P20961	828	0	Plasminogen activator inhibitor 1	all0778	168	3e-44	COG4826	pfam00079	Serpin	Serpin (serine protease inhibitor). Structure is a multi-domain fold containing a bundle of helices and a beta sandwich.	GO:1904045|cellular response to aldosterone;GO:1904385|cellular response to angiotensin;GO:0071318|cellular response to ATP;GO:0071320|cellular response to cAMP;GO:0071321|cellular response to cGMP;GO:0071409|cellular response to cycloheximide;GO:0071549|cellular response to dexamethasone stimulus;GO:0035690|cellular response to drug;GO:0044344|cellular response to fibroblast growth factor stimul…	GO:0042583|chromaffin granule;GO:0005737|cytoplasm;GO:0031012|extracellular matrix;GO:0005576|extracellular region;GO:0005615|extracellular space;	GO:0002020|protease binding;GO:0004867|serine-type endopeptidase inhibitor activity;	K03982	SERPINE1, PAI1; plasminogen activator inhibitor-1
ENSRNOG00000014288	412851	25806.1	115950	7575.15	3.40668	1.76837	0	0	up	yes	Fn1	protein_coding	chr9:78900103-78969078:-	gi|186972114|ref|NP_062016.2|	12509	0	fibronectin precursor [Rattus norvegicus]	gi|186972113|ref|NM_019143.2|	8331	0	Rattus norvegicus fibronectin 1 (Fn1), mRNA	P04937	4813	0	Fibronectin	.	.	.	.	pfam00040	fn2	Fibronectin type II domain.	GO:0006953|acute-phase response;GO:0001525|angiogenesis;GO:0001775|cell activation;GO:0007160|cell-matrix adhesion;GO:1904646|cellular response to beta-amyloid;GO:1904385|cellular response to angiotensin;GO:0071773|cellular response to BMP stimulus;GO:0071333|cellular response to glucose stimulus;GO:0071347|cellular response to interleukin-1;GO:0071222|cellular response to lipopolysaccharide;GO:0…	GO:0005604|basement membrane;GO:0005615|extracellular space;	GO:0005201|extracellular matrix structural constituent;GO:0008201|heparin binding;GO:0045340|mercury ion binding;GO:0002020|protease binding;	.	.
ENSRNOG00000014426	124408	7776.37	23556	1538.94	5.05307	2.33716	0	0	up	yes	Lox	protein_coding	chr18:47500330-47577819:-	gi|8393733|ref|NP_058757.1|	1820	0	protein-lysine 6-oxidase precursor [Rattus norvegicus]	gi|672083250|ref|XM_006254714.2|	4520	0	PREDICTED: Rattus norvegicus lysyl oxidase (Lox), transcript variant X2, mRNA	P16636	705	0	Protein-lysine 6-oxidase	.	.	.	.	pfam01186	Lysyl_oxidase	Lysyl oxidase.	GO:0035904|aorta development;GO:0048514|blood vessel morphogenesis;GO:0030199|collagen fibril organization;GO:0048251|elastic fiber assembly;GO:0007507|heart development;GO:0030324|lung development;GO:0042493|response to drug;GO:0009725|response to hormone;GO:0048545|response to steroid hormone;GO:0042060|wound healing;	GO:0005581|collagen trimer;GO:0031012|extracellular matrix;GO:0005615|extracellular space;GO:0005634|nucleus;	GO:0005507|copper ion binding;GO:0004720|protein-lysine 6-oxidase activity;	K00277	LOX; protein-lysine 6-oxidase [EC:1.4.3.13]
ENSRNOG00000018991	21828	1364.4	110060	7190.35	0.189755	-2.39779	0	0	down	yes	Gsn	protein_coding	chr3:14467330-14508911:+	gi|51854227|ref|NP_001004080.1|	4084	0	gelsolin precursor [Rattus norvegicus]	gi|51854226|ref|NM_001004080.1|	2582	0	Rattus norvegicus gelsolin (Gsn), mRNA	Q68FP1	1575	0	Gelsolin	.	.	.	.	pfam00626	Gelsolin	Gelsolin repeat.	GO:0030041|actin filament polymerization;GO:0090527|actin filament reorganization;GO:0051014|actin filament severing;GO:0045010|actin nucleation;GO:0008154|actin polymerization or depolymerization;GO:0007568|aging;GO:1990000|amyloid fibril formation;GO:0006915|apoptotic process;GO:0051016|barbed-end actin filament capping;GO:0071276|cellular response to cadmium ion;GO:0071346|cellular response to…	GO:0030478|actin cap;GO:0015629|actin cytoskeleton;GO:0005829|cytosol;GO:0005576|extracellular region;GO:0005615|extracellular space;GO:0005925|focal adhesion;GO:0030027|lamellipodium;GO:0043209|myelin sheath;GO:0005634|nucleus;GO:0048471|perinuclear region of cytoplasm;GO:0045335|phagocytic vesicle;GO:0005886|plasma membrane;GO:0002102|podosome;GO:0032991|macromolecular complex;GO:0001726|ruffle…	GO:0003779|actin binding;GO:0051015|actin filament binding;GO:0005509|calcium ion binding;GO:0045159|myosin II binding;	K05768	GSN; gelsolin
ENSRNOG00000043451	251456	15717.8	116515	7612.06	2.06485	1.04604	0	0	up	yes	Spp1	protein_coding	chr14:6673686-6679901:-	gi|145046230|ref|NP_037013.2|	1392	0	osteopontin precursor [Rattus norvegicus]	gi|50925510|gb|BC078874.1|	1467	0	Rattus norvegicus secreted phosphoprotein 1, mRNA (cDNA clone MGC:93552 IMAGE:7110677), complete cds	P08721	521	0	Osteopontin	.	.	.	.	pfam00865	Osteopontin	Osteopontin.	GO:0006710|androgen catabolic process;GO:0031214|biomineral tissue development;GO:0007155|cell adhesion;GO:0030154|cell differentiation;GO:0071394|cellular response to testosterone stimulus;GO:0006954|inflammatory response;GO:0048685|negative regulation of collateral sprouting of intact axon in response to injury;GO:0001649|osteoblast differentiation;GO:0045780|positive regulation of bone resorpt…	GO:0042995|cell projection;GO:0005615|extracellular space;GO:0005794|Golgi apparatus;GO:0048471|perinuclear region of cytoplasm;GO:0031982|vesicle;	GO:0005125|cytokine activity;GO:0050840|extracellular matrix binding;	K06250	SPP1, BNSP, OPN; secreted phosphoprotein 1
ENSRNOG00000012840	152667	9542.76	55013	3594.06	2.65514	1.40879	0	0	up	yes	Sparc	protein_coding	chr10:40742400-40764185:-	gi|6981574|ref|NP_036788.1|	1394	0	SPARC precursor [Rattus norvegicus]	gi|672067231|ref|XM_008767663.1|	2052	0	PREDICTED: Rattus norvegicus secreted protein, acidic, cysteine-rich (osteonectin) (Sparc), transcript variant X1, mRNA	P16975	541	0	SPARC	.	.	.	.	pfam10591	SPARC_Ca_bdg	Secreted protein acidic and rich in cysteine Ca binding region. The SPARC_Ca_bdg domain of Secreted Protein Acidic and Rich in Cysteine is responsible for the anti-spreading activity of human urothelial cells. It is rich in alpha-helices. This extracellular calcium-binding domain contains two EF-hands that each coordinates one Ca2+ ion, forming a helix-loop-helix structure that not only drives th…	GO:0060348|bone development;GO:0071363|cellular response to growth factor stimulus;GO:0007507|heart development;GO:0048839|inner ear development;GO:0030324|lung development;GO:0016525|negative regulation of angiogenesis;GO:0001937|negative regulation of endothelial cell proliferation;GO:0001503|ossification;GO:0043473|pigmentation;GO:0010595|positive regulation of endothelial cell migration;GO:00…	GO:0005604|basement membrane;GO:0009986|cell surface;GO:0005737|cytoplasm;GO:0005615|extracellular space;GO:0005622|intracellular;GO:0016363|nuclear matrix;GO:0005634|nucleus;GO:0031092|platelet alpha granule membrane;GO:0031982|vesicle;	GO:0005509|calcium ion binding;GO:0005518|collagen binding;GO:0050840|extracellular matrix binding;	.	.
ENSRNOG00000011648	163126	10196.5	63536	4150.88	2.45647	1.29659	0	0	up	yes	Aqp1	protein_coding	chr4:85551502-85569360:+	gi|6978527|ref|NP_036910.1|	1397	0	aquaporin-1 [Rattus norvegicus]	gi|59809406|gb|BC090068.1|	2607	0	Rattus norvegicus aquaporin 1, mRNA (cDNA clone MGC:93653 IMAGE:7190406), complete cds	P29975	542	0	Aquaporin-1	SP1778	110	7e-26	COG0580	pfam00230	MIP	Major intrinsic protein. MIP (Major Intrinsic Protein) family proteins exhibit essentially two distinct types of channel properties: (1) specific water transport by the aquaporins, and (2) small neutral solutes transport, such as glycerol by the glycerol facilitators.	GO:0072488|ammonium transmembrane transport;GO:0015696|ammonium transport;GO:0048593|camera-type eye morphogenesis;GO:0035378|carbon dioxide transmembrane transport;GO:0015670|carbon dioxide transport;GO:0006884|cell volume homeostasis;GO:0019725|cellular homeostasis;GO:0071474|cellular hyperosmotic response;GO:0071320|cellular response to cAMP;GO:0071280|cellular response to copper ion;GO:007154…	GO:0016324|apical plasma membrane;GO:0043679|axon terminus;GO:0009925|basal plasma membrane;GO:0016323|basolateral plasma membrane;GO:0005903|brush border;GO:0031526|brush border membrane;GO:0005901|caveola;GO:0005737|cytoplasm;GO:0070062|extracellular exosome;GO:0005887|integral component of plasma membrane;GO:0043005|neuron projection;GO:0032809|neuronal cell body membrane;GO:0031965|nuclear me…	GO:0008519|ammonium transmembrane transporter activity;GO:0035379|carbon dioxide transmembrane transporter activity;GO:0046875|ephrin receptor binding;GO:0015168|glycerol transmembrane transporter activity;GO:0005223|intracellular cGMP activated cation channel activity;GO:0030184|nitric oxide transmembrane transporter activity;GO:0005267|potassium channel activity;GO:0015250|water channel activit…	K09864	AQP1; aquaporin-1
ENSRNOG00000013973	59696	3731.42	10216	667.423	5.59078	2.48305	0	0	up	yes	Lcn2	protein_coding	chr3:11414186-11417546:-	gi|306526224|sp|P30152.2|NGAL_RAT	977	1e-130	RecName: Full=Neutrophil gelatinase-associated lipocalin; Short=NGAL; AltName: Full=Alpha-2-microglobulin-related protein; AltName: Full=Alpha-2U globulin-related protein; AltName: Full=Lipocalin-2; AltName: Full=Siderocalin LCN2; AltName: Full=p25; Flags: Precursor	gi|57870615|gb|BC089053.1|	886	0	Rattus norvegicus lipocalin 2, mRNA (cDNA clone MGC:105339 IMAGE:7310185), complete cds	P30152	380	3e-132	Neutrophil gelatinase-associated lipocalin	.	.	.	.	pfam00061	Lipocalin	Lipocalin / cytosolic fatty-acid binding protein family. Lipocalins are transporters for small hydrophobic molecules, such as lipids, steroid hormones, bilins, and retinoids. The family also encompasses the enzyme prostaglandin D synthase (EC:5.3.99.2). Alignment subsumes both the lipocalin and fatty acid binding protein signatures from PROSITE. This is supported on structural and functional grou…	GO:0070301|cellular response to hydrogen peroxide;GO:0071347|cellular response to interleukin-1;GO:0071222|cellular response to lipopolysaccharide;GO:0031669|cellular response to nutrient levels;GO:0071356|cellular response to tumor necrosis factor;GO:0097192|extrinsic apoptotic signaling pathway in absence of ligand;GO:0045087|innate immune response;GO:0006811|ion transport;GO:0055072|iron ion h…	GO:0005829|cytosol;GO:0005576|extracellular region;GO:0005615|extracellular space;	GO:0005506|iron ion binding;GO:0002020|protease binding;GO:0042803|protein homodimerization activity;GO:0036094|small molecule binding;	.	.
ENSRNOG00000036689	92831	5802.59	29144	1904.01	3.04756	1.60765	0	0	up	yes	P4hb	protein_coding	chr10:109736458-109747987:-	gi|815891050|ref|NP_037130.2|	2378	0	protein disulfide-isomerase precursor [Rattus norvegicus]	gi|815891049|ref|NM_012998.2|	2488	0	Rattus norvegicus prolyl 4-hydroxylase subunit beta (P4hb), mRNA	P04785	920	0	Protein disulfide-isomerase	SPAC1F5.02	238	3e-68	COG0526	pfam13848	Thioredoxin_6	Thioredoxin-like domain.	GO:0045454|cell redox homeostasis;GO:0071456|cellular response to hypoxia;GO:0018401|peptidyl-proline hydroxylation to 4-hydroxy-L-proline;GO:0046598|positive regulation of viral entry into host cell;GO:0006457|protein folding;GO:1902175|regulation of oxidative stress-induced intrinsic apoptotic signaling pathway;GO:0034976|response to endoplasmic reticulum stress;	GO:0005783|endoplasmic reticulum;GO:0034663|endoplasmic reticulum chaperone complex;GO:0005788|endoplasmic reticulum lumen;GO:0005793|endoplasmic reticulum-Golgi intermediate compartment;GO:0009897|external side of plasma membrane;GO:0042470|melanosome;GO:0016222|procollagen-proline 4-dioxygenase complex;	GO:0019899|enzyme binding;GO:0005178|integrin binding;GO:0015037|peptide disulfide oxidoreductase activity;GO:0004656|procollagen-proline 4-dioxygenase activity;GO:0003756|protein disulfide isomerase activity;GO:0046982|protein heterodimerization activity;	K09580	PDIA1, P4HB; protein disulfide-isomerase A1 [EC:5.3.4.1]
ENSRNOG00000008816	13196	824.843	52236	3412.64	0.241702	-2.0487	0	0	down	yes	Gpnmb	protein_coding	chr4:78694447-78715683:+	gi|62286672|sp|Q6P7C7.1|GPNMB_RAT	2738	0	RecName: Full=Transmembrane glycoprotein NMB; Flags: Precursor	gi|18959233|ref|NM_133298.1|	2285	0	Rattus norvegicus glycoprotein nmb (Gpnmb), mRNA	Q6P7C7	1059	0	Transmembrane glycoprotein NMB	.	.	.	.	pfam00801	PKD	PKD domain. This domain was first identified in the Polycystic kidney disease protein PKD1. This domain has been predicted to contain an Ig-like fold.	GO:0030282|bone mineralization;GO:0007155|cell adhesion;GO:0007267|cell-cell signaling;GO:2000134|negative regulation of G1/S transition of mitotic cell cycle;GO:1901215|negative regulation of neuron death;GO:0042130|negative regulation of T cell proliferation;GO:0032720|negative regulation of tumor necrosis factor production;GO:0001649|osteoblast differentiation;GO:0030335|positive regulation of…	GO:0005887|integral component of plasma membrane;GO:0042470|melanosome;	GO:0008201|heparin binding;GO:0005178|integrin binding;GO:0048018|receptor agonist activity;GO:0045545|syndecan binding;	.	.
ENSRNOG00000030625	98299	6144.38	176643	11540.3	0.532428	-0.909341	0	0	down	no	Tf	protein_coding	chr8:111673547-111721333:-	gi|33086606|gb|AAP92615.1|	5061	0	Ab2-417 [Rattus norvegicus]	gi|33086605|gb|AY325214.1|	2968	0	Rattus norvegicus Ab2-417 mRNA, complete cds	P12346	1358	0	Serotransferrin	SPAC23H4.07c	83.6	1e-16	COG2229	pfam00405	Transferrin	Transferrin.	GO:0006953|acute-phase response;GO:0006915|apoptotic process;GO:0006879|cellular iron ion homeostasis;GO:0071320|cellular response to cAMP;GO:0071372|cellular response to follicle-stimulating hormone stimulus;GO:0015682|ferric iron transport;GO:0006826|iron ion transport;GO:0031643|positive regulation of myelination;GO:0070447|positive regulation of oligodendrocyte progenitor proliferation;GO:000…	GO:0005604|basement membrane;GO:0051286|cell tip;GO:0005615|extracellular space;	GO:0008199|ferric iron binding;GO:0015091|ferric iron transmembrane transporter activity;	K14736	TF; transferrin
ENSRNOG00000021201	42447	2653.24	7215	471.364	5.62884	2.49284	0	0	up	yes	Txnip	protein_coding	chr2:198683159-198686974:+	gi|56912221|ref|NP_001008767.1|	1869	0	thioredoxin-interacting protein [Rattus norvegicus]	gi|56912220|ref|NM_001008767.1|	2742	0	Rattus norvegicus thioredoxin interacting protein (Txnip), mRNA	Q5M7W1	724	0	Thioredoxin-interacting protein	.	.	.	.	pfam00339	Arrestin_N	Arrestin (or S-antigen), N-terminal domain. Ig-like beta-sandwich fold. Scop reports duplication with C-terminal domain.	GO:0007049|cell cycle;GO:0071228|cellular response to tumor cell;GO:0030216|keratinocyte differentiation;GO:0051782|negative regulation of cell division;GO:0000122|negative regulation of transcription from RNA polymerase II promoter;GO:0048008|platelet-derived growth factor receptor signaling pathway;GO:0043065|positive regulation of apoptotic process;GO:0006606|protein import into nucleus;GO:004…	GO:0005737|cytoplasm;GO:0005758|mitochondrial intermembrane space;GO:0005634|nucleus;	GO:0004857|enzyme inhibitor activity;GO:0031625|ubiquitin protein ligase binding;	.	.
ENSRNOG00000030371	22172	1385.91	66362	4335.51	0.319664	-1.64537	0	0	down	yes	Mt-co2	protein_coding	chrMT:7006-7689:+	gi|733386902|ref|YP_009112411.1|	842	4e-111	cytochrome c oxidase subunit II (mitochondrion) [Mus spretus]	gi|731446442|gb|KM657953.1|	684	0	Rattus norvegicus isolate 91 mitochondrion, complete genome	P00406	328	2e-112	Cytochrome c oxidase subunit 2	RC0555	132	2e-35	COG1622	pfam00116	COX2	Cytochrome C oxidase subunit II, periplasmic domain.	GO:0042773|ATP synthesis coupled electron transport;GO:0007595|lactation;GO:2001171|positive regulation of ATP biosynthetic process;GO:0010729|positive regulation of hydrogen peroxide biosynthetic process;GO:0010940|positive regulation of necrotic cell death;GO:0009409|response to cold;	GO:0016021|integral component of membrane;GO:0005751|mitochondrial respiratory chain complex IV;GO:0045277|respiratory chain complex IV;	GO:0005507|copper ion binding;GO:0004129|cytochrome-c oxidase activity;	K02261	COX2; cytochrome c oxidase subunit 2
ENSRNOG00000001254	121226	7577.48	52822	3450.92	2.19578	1.13474	0	0	up	yes	Col6a2	protein_coding	chr20:12773427-12801180:+	gi|281427229|ref|NP_001094211.1|	4142	0	collagen alpha-2(VI) chain precursor [Rattus norvegicus]	gi|281427228|ref|NM_001100741.1|	3601	0	Rattus norvegicus collagen, type VI, alpha 2 (Col6a2), mRNA	Q02788	1554	0	Collagen alpha-2(VI) chain	.	.	.	.	pfam00092	VWA	von Willebrand factor type A domain.	GO:0007155|cell adhesion;GO:0070208|protein heterotrimerization;GO:0009749|response to glucose;	GO:0005581|collagen trimer;GO:0031012|extracellular matrix;GO:0005576|extracellular region;GO:0005615|extracellular space;GO:0032991|macromolecular complex;GO:0042383|sarcolemma;	.	K06238	COL6A; collagen, type VI, alpha
ENSRNOG00000046005	58937	3683.98	15972	1043.47	3.53051	1.81988	0	0	up	yes	Scd2	protein_coding	chr1:264059374-264072433:+	gi|13929208|ref|NP_114029.1|	1936	0	acyl-CoA desaturase 2 [Rattus norvegicus]	gi|13929207|ref|NM_031841.1|	4992	0	Rattus norvegicus stearoyl-Coenzyme A desaturase 2 (Scd2), mRNA	Q6P7B9	749	0	Acyl-CoA desaturase 2	SPCC1281.06c_1	209	9e-58	COG1398	pfam00487	FA_desaturase	Fatty acid desaturase.	GO:0006633|fatty acid biosynthetic process;GO:1903966|monounsaturated fatty acid biosynthetic process;GO:0042552|myelination;GO:0070542|response to fatty acid;	GO:0005789|endoplasmic reticulum membrane;GO:0016021|integral component of membrane;GO:0031090|organelle membrane;	GO:0046872|metal ion binding;GO:0004768|stearoyl-CoA 9-desaturase activity;	K00507	SCD, desC; stearoyl-CoA desaturase (delta-9 desaturase) [EC:1.14.19.1]
ENSRNOG00000003357	201233	12578.5	109529	7155.66	1.75784	0.813801	0	0	up	no	Col3a1	protein_coding	chr9:52023295-52059217:+	gi|528758139|gb|EPY77798.1|	1036	3e-165	hypothetical protein CB1_001183009 [Camelus ferus]	gi|56711253|ref|NM_032085.1|	4765	0	Rattus norvegicus collagen, type III, alpha 1 (Col3a1), mRNA	P13941	528	1e-158	Collagen alpha-1(III) chain	.	.	.	.	pfam01410	COLFI	Fibrillar collagen C-terminal domain. Found at C-termini of fibrillar collagens: Ephydatia muelleri procollagen EMF1 alpha, vertebrate collagens alpha(1)III, alpha(1)II, alpha(2)V etc.	GO:0007568|aging;GO:0060414|aorta smooth muscle tissue morphogenesis;GO:0007160|cell-matrix adhesion;GO:0071230|cellular response to amino acid stimulus;GO:0021987|cerebral cortex development;GO:0030199|collagen fibril organization;GO:0048565|digestive tract development;GO:0007507|heart development;GO:0007229|integrin-mediated signaling pathway;GO:0050777|negative regulation of immune response;GO…	GO:0005586|collagen type III trimer;GO:0031012|extracellular matrix;GO:0005615|extracellular space;	GO:0005201|extracellular matrix structural constituent;GO:0005178|integrin binding;GO:0046872|metal ion binding;GO:0048407|platelet-derived growth factor binding;GO:0002020|protease binding;GO:0046332|SMAD binding;	.	.
ENSRNOG00000031766	26118	1632.56	70995	4638.19	0.351982	-1.50643	0	0	down	yes	Mt-cyb	protein_coding	chrMT:14136-15278:+	gi|949175544|gb|ALM96631.1|	1403	0	cytochrome b (mitochondrion) [Rattus norvegicus]	gi|731446442|gb|KM657953.1|	1143	0	Rattus norvegicus isolate 91 mitochondrion, complete genome	P00159	540	0	Cytochrome b	RC0359	280	4e-89	COG1290	pfam13631	Cytochrom_B_N_2	Cytochrome b(N-terminal)/b6/petB.	GO:0031100|organ regeneration;GO:0015990|electron transport coupled proton transport;GO:0042538|hyperosmotic salinity response;GO:0006122|mitochondrial electron transport, ubiquinol to cytochrome c;GO:0046686|response to cadmium ion;GO:0051592|response to calcium ion;GO:0033590|response to cobalamin;GO:0046688|response to copper ion;GO:0042493|response to drug;GO:0045471|response to ethanol;GO:00…	GO:0031305|integral component of mitochondrial inner membrane;GO:0005743|mitochondrial inner membrane;GO:0005739|mitochondrion;GO:0032991|macromolecular complex;GO:0045275|respiratory chain complex III;	GO:0046872|metal ion binding;GO:0044877|macromolecular complex binding;GO:0008121|ubiquinol-cytochrome-c reductase activity;	K00412	CYTB, petB; ubiquinol-cytochrome c reductase cytochrome b subunit
ENSRNOG00000018454	139663	8729.92	221874	14495.3	0.602259	-0.731544	0	0	down	no	Apoe	protein_coding	chr1:80612895-80617057:-	gi|202959|gb|AAA40756.1|	1534	0	ORF2 [Rattus norvegicus]	gi|397529599|ref|NM_001270683.1|	1150	0	Rattus norvegicus apolipoprotein E (Apoe), transcript variant 4, mRNA	P02650	596	0	Apolipoprotein E	.	.	.	.	pfam01442	Apolipoprotein	Apolipoprotein A1/A4/E domain. These proteins contain several 22 residue repeats which form a pair of alpha helices. This family includes: Apolipoprotein A-I. Apolipoprotein A-IV, and Apolipoprotein E.	GO:0007568|aging;GO:0071397|cellular response to cholesterol;GO:0071361|cellular response to ethanol;GO:0071363|cellular response to growth factor stimulus;GO:0071347|cellular response to interleukin-1;GO:0006707|cholesterol catabolic process;GO:0033344|cholesterol efflux;GO:0042632|cholesterol homeostasis;GO:0034380|high-density lipoprotein particle assembly;GO:0006869|lipid transport;GO:0042159…	GO:0072562|blood microparticle;GO:0009986|cell surface;GO:0042627|chylomicron;GO:0005737|cytoplasm;GO:0030425|dendrite;GO:0034365|discoidal high-density lipoprotein particle;GO:0005783|endoplasmic reticulum;GO:0005768|endosome;GO:0005615|extracellular space;GO:0031232|extrinsic component of external side of plasma membrane;GO:0005794|Golgi apparatus;GO:0034364|high-density lipoprotein particle;GO…	GO:0001540|beta-amyloid binding;GO:0015485|cholesterol binding;GO:0017127|cholesterol transporter activity;GO:0008201|heparin binding;GO:0046848|hydroxyapatite binding;GO:0005319|lipid transporter activity;GO:0050750|low-density lipoprotein particle receptor binding;GO:0060228|phosphatidylcholine-sterol O-acyltransferase activator activity;GO:0005543|phospholipid binding;GO:0005102|receptor bindi…	K04524	APOE; apolipoprotein E
ENSRNOG00000015036	31299	1956.41	4024	262.893	7.44185	2.89566	0	0	up	yes	Ctgf	protein_coding	chr1:21851660-21854773:-	gi|47939018|gb|AAH72503.1|	1403	0	Ctgf protein [Rattus norvegicus]	gi|47939017|gb|BC072503.1|	2702	0	Rattus norvegicus connective tissue growth factor, mRNA (cDNA clone MGC:91697 IMAGE:7098774), complete cds	Q9R1E9	465	9e-155	Connective tissue growth factor	.	.	.	.	pfam00007	Cys_knot	Cystine-knot domain. The family comprises glycoprotein hormones and the C-terminal domain of various extracellular proteins. It is believed to be involved in disulfide-linked dimerization.	GO:0007568|aging;GO:0001525|angiogenesis;GO:0001502|cartilage condensation;GO:0007155|cell adhesion;GO:0030154|cell differentiation;GO:0016477|cell migration;GO:0007267|cell-cell signaling;GO:0007160|cell-matrix adhesion;GO:0035988|chondrocyte proliferation;GO:0060401|cytosolic calcium ion transport;GO:0071897|DNA biosynthetic process;GO:0070278|extracellular matrix constituent secretion;GO:00085…	GO:0005938|cell cortex;GO:0005801|cis-Golgi network;GO:0005829|cytosol;GO:0005615|extracellular space;GO:0048471|perinuclear region of cytoplasm;	GO:0001968|fibronectin binding;GO:0008083|growth factor activity;GO:0008201|heparin binding;GO:0005520|insulin-like growth factor binding;GO:0005178|integrin binding;GO:0008022|protein C-terminus binding;	K06827	CTGF; connective tissue growth factor
ENSRNOG00000017510	50892	3181.11	13375	873.804	3.64053	1.86415	0	0	up	yes	Mfge8	protein_coding	chr1:140845465-140860894:-	gi|93277126|ref|NP_001035276.1|	2332	0	lactadherin isoform 1 precursor [Rattus norvegicus]	gi|403310694|ref|NM_001040186.2|	2170	0	Rattus norvegicus milk fat globule-EGF factor 8 protein (Mfge8), transcript variant 1, mRNA	P21956	832	0	Lactadherin	.	.	.	.	pfam00754	F5_F8_type_C	F5/8 type C domain. This domain is also known as the discoidin (DS) domain family.	GO:0001525|angiogenesis;GO:0043277|apoptotic cell clearance;GO:0007155|cell adhesion;GO:0006911|phagocytosis, engulfment;GO:0006910|phagocytosis, recognition;GO:0050766|positive regulation of phagocytosis;GO:0007338|single fertilization;	GO:0009897|external side of plasma membrane;GO:0031012|extracellular matrix;GO:0005615|extracellular space;GO:0019897|extrinsic component of plasma membrane;	GO:0005178|integrin binding;GO:0008429|phosphatidylethanolamine binding;GO:0001786|phosphatidylserine binding;	K17253	MFGE8; lactadherin
ENSRNOG00000018233	26704	1669.19	68872	4499.49	0.370973	-1.43061	0	0	down	yes	Gas6	protein_coding	chr16:81213364-81243757:-	gi|48427855|sp|Q63772.1|GAS6_RAT	3345	0	RecName: Full=Growth arrest-specific protein 6; Short=GAS-6; AltName: Full=AXL receptor tyrosine kinase ligand; AltName: Full=Growth-potentiating factor; Short=GPF; Flags: Precursor	gi|145279185|ref|NM_057100.2|	2535	0	Rattus norvegicus growth arrest specific 6 (Gas6), mRNA	Q63772	1292	0	Growth arrest-specific protein 6	.	.	.	.	pfam02210	Laminin_G_2	Laminin G domain. This family includes the Thrombospondin N-terminal-like domain, a Laminin G subfamily.	GO:0032148|activation of protein kinase B activity;GO:0031100|organ regeneration;GO:0043277|apoptotic cell clearance;GO:0035754|B cell chemotaxis;GO:0007596|blood coagulation;GO:0031589|cell-substrate adhesion;GO:0035690|cellular response to drug;GO:0071333|cellular response to glucose stimulus;GO:0071363|cellular response to growth factor stimulus;GO:0035457|cellular response to interferon-alpha…	GO:0005737|cytoplasm;GO:0005615|extracellular space;GO:0005622|intracellular;	GO:0005509|calcium ion binding;GO:0043027|cysteine-type endopeptidase inhibitor activity involved in apoptotic process;GO:0008083|growth factor activity;GO:0060090|binding, bridging;GO:0001786|phosphatidylserine binding;GO:0030296|protein tyrosine kinase activator activity;GO:0030971|receptor tyrosine kinase binding;GO:0005102|receptor binding;GO:0005245|voltage-gated calcium channel activity;	.	.
ENSRNOG00000023148	45825	2864.38	11406	745.167	3.84395	1.94259	0	0	up	yes	Col11a1	protein_coding	chr2:216863428-217056523:+	gi|402745263|ref|NP_037249.1|	1996	0	collagen alpha-1(XI) chain precursor [Rattus norvegicus]	gi|402745262|ref|NM_013117.1|	7673	0	Rattus norvegicus collagen, type XI, alpha 1 (Col11a1), mRNA	P20909	773	0	Collagen alpha-1(XI) chain	.	.	.	.	pfam01410	COLFI	Fibrillar collagen C-terminal domain. Found at C-termini of fibrillar collagens: Ephydatia muelleri procollagen EMF1 alpha, vertebrate collagens alpha(1)III, alpha(1)II, alpha(2)V etc.	GO:0001502|cartilage condensation;GO:0002063|chondrocyte development;GO:0030199|collagen fibril organization;GO:0050910|detection of mechanical stimulus involved in sensory perception of sound;GO:0048704|embryonic skeletal system morphogenesis;GO:0035987|endodermal cell differentiation;GO:0042472|inner ear morphogenesis;GO:0001503|ossification;GO:0006029|proteoglycan metabolic process;GO:0035989|…	GO:0005592|collagen type XI trimer;GO:0031012|extracellular matrix;	GO:0005201|extracellular matrix structural constituent;GO:0046872|metal ion binding;	.	.
ENSRNOG00000043866	33389	2087.05	5612	366.639	5.69238	2.50903	0	0	up	yes	AY172581.24	Mt_rRNA	chrMT:1094-2664:+	gi|345543|pir||JC1348	184	9e-13	hypothetical 18K protein - goldfish mitochondrion	gi|726965664|gb|KM577635.1|	1571	0	Rattus norvegicus isolate 67 mitochondrion, complete genome	.	.	.	.	.	.	.	.	pfam15040	Humanin	Humanin family. This family of proteins is found exclusively in humans. Humanin is a short anti-apoptotic peptide that interacts with Bax.	.	.	.	.	.
ENSRNOG00000043098	49928	3120.85	13878	906.666	3.44212	1.7833	0	0	up	yes	Mt2A	protein_coding	chr19:11307967-11308740:-	gi|30387810|gb|AAP32010.1|	150	8e-11	HLC [Rattus sp.]	gi|298916012|emb|FQ222943.1|	382	0	Rattus norvegicus TL0ADA17YF19 mRNA sequence	.	.	.	.	.	.	.	.	pfam00131	Metallothio	Metallothionein.	.	.	.	.	.
ENSRNOG00000003897	116721	7295.88	57589	3762.36	1.93918	0.955446	0	0	up	no	Col1a1	protein_coding	chr10:82745801-82762789:+	gi|455975|gb|AAB29425.1|	1373	8e-171	type I collagen alpha 1 chain [Mus sp.]	gi|158711703|ref|NM_053304.1|	5825	0	Rattus norvegicus collagen, type I, alpha 1 (Col1a1), mRNA	P02454	555	2e-166	Collagen alpha-1(I) chain	.	.	.	.	pfam01410	COLFI	Fibrillar collagen C-terminal domain. Found at C-termini of fibrillar collagens: Ephydatia muelleri procollagen EMF1 alpha, vertebrate collagens alpha(1)III, alpha(1)II, alpha(2)V etc.	GO:0001568|blood vessel development;GO:0060346|bone trabecula formation;GO:0060351|cartilage development involved in endochondral bone morphogenesis;GO:0071230|cellular response to amino acid stimulus;GO:0071364|cellular response to epidermal growth factor stimulus;GO:0044344|cellular response to fibroblast growth factor stimulus;GO:1902618|cellular response to fluoride;GO:0071260|cellular respon…	GO:0005584|collagen type I trimer;GO:0005783|endoplasmic reticulum;GO:0005576|extracellular region;GO:0005615|extracellular space;GO:0005794|Golgi apparatus;GO:0030141|secretory granule;	GO:0005201|extracellular matrix structural constituent;GO:0042802|identical protein binding;GO:0046872|metal ion binding;GO:0048407|platelet-derived growth factor binding;GO:0002020|protease binding;	K06236	COL1AS; collagen, type I/II/III/V/XI/XXIV/XXVII, alpha
ENSRNOG00000012094	25977	1623.74	3707	242.183	6.70463	2.74516	0	0	up	yes	Ltbp2	protein_coding	chr6:108500112-108596569:-	gi|564356682|ref|XP_006240412.1|	9168	0	PREDICTED: latent-transforming growth factor beta-binding protein 2 isoform X1 [Rattus norvegicus]	gi|672056761|ref|XM_006240350.2|	6702	0	PREDICTED: Rattus norvegicus latent transforming growth factor beta binding protein 2 (Ltbp2), transcript variant X1, mRNA	O35806	3259	0	Latent-transforming growth factor beta-binding protein 2	.	.	.	.	pfam00683	TB	TB domain. This domain is also known as the 8 cysteine domain. This family includes the hybrid domains. This cysteine rich repeat is found in TGF binding protein and fibrillin.	GO:0007179|transforming growth factor beta receptor signaling pathway;	GO:0005576|extracellular region;	GO:0005509|calcium ion binding;GO:0019838|growth factor binding;GO:0008201|heparin binding;	K08023	LTBP2_3_4; latent transforming growth factor beta binding protein 2/3/4
ENSRNOG00000053086	7663	478.991	32731	2138.35	0.224	-2.15843	0	0	down	yes	Selenop	protein_coding	chr2:53109684-53114858:+	gi|15011857|ref|NP_062065.2|	948	3e-125	selenoprotein P precursor [Rattus norvegicus]	gi|144953873|ref|NM_001083911.1|	567	0	Rattus norvegicus selenoprotein P, plasma, 1 (Sepp1), transcript variant 2, mRNA	P25236	369	1e-126	Selenoprotein P	.	.	.	.	pfam04592	SelP_N	Selenoprotein P, N terminal region. SelP is the only known eukaryotic selenoprotein that contains multiple selenocysteine (Sec) residues, and accounts for more than 50% of the selenium content of rat and human plasma. It is thought to be glycosylated. SelP may have antioxidant properties. It can attach to epithelial cells, and may protect vascular endothelial cells against peroxynitrite toxicity.…	GO:0010269|response to selenium ion;	GO:0005576|extracellular region;	GO:0008430|selenium binding;	.	.
ENSRNOG00000018434	2427	151.705	20004	1306.88	0.116081	-3.1068	0	0	down	yes	Stab1	protein_coding	chr16:7222067-7250924:-	gi|564318597|ref|XP_006222187.1|	11761	0	PREDICTED: stabilin-1 isoform X3 [Rattus norvegicus]	gi|672079486|ref|XM_008771055.1|	6854	0	PREDICTED: Rattus norvegicus stabilin 1 (Stab1), transcript variant X3, mRNA	Q8R4Y4	4209	0	Stabilin-1	sll1483	69.3	1e-11	COG2335	pfam02469	Fasciclin	Fasciclin domain. This extracellular domain is found repeated four times in grasshopper fasciclin I as well as in proteins from mammals, sea urchins, plants, yeast and bacteria.	GO:0007155|cell adhesion;GO:0007267|cell-cell signaling;GO:0042742|defense response to bacterium;GO:0006954|inflammatory response;GO:0016525|negative regulation of angiogenesis;	GO:0005737|cytoplasm;GO:0005887|integral component of plasma membrane;	GO:0005509|calcium ion binding;GO:0005540|hyaluronic acid binding;GO:0030169|low-density lipoprotein particle binding;GO:0005041|low-density lipoprotein receptor activity;GO:0005044|scavenger receptor activity;	.	.
ENSRNOG00000018251	8450	528.184	32564	2127.44	0.248272	-2.01001	0	0	down	yes	Mrc1	protein_coding	chr17:81352700-81433743:+	gi|149021126|gb|EDL78733.1|	7535	0	mannose receptor, C type 1 (predicted) [Rattus norvegicus]	gi|529367219|ref|NM_001106123.2|	5233	0	Rattus norvegicus mannose receptor, C type 1 (Mrc1), mRNA	Q61830	2794	0	Macrophage mannose receptor 1	.	.	.	.	pfam00059	Lectin_C	Lectin C-type domain. This family includes both long and short form C-type	GO:0071346|cellular response to interferon-gamma;GO:0071353|cellular response to interleukin-4;GO:0071222|cellular response to lipopolysaccharide;GO:0006898|receptor-mediated endocytosis;	GO:0009986|cell surface;GO:0010008|endosome membrane;GO:0005887|integral component of plasma membrane;GO:0005886|plasma membrane;	GO:0038024|cargo receptor activity;GO:0005537|mannose binding;GO:0038023|signaling receptor activity;GO:0004888|transmembrane signaling receptor activity;	K06560	MRC; mannose receptor, C type
ENSRNOG00000020889	35937	2246.31	10463	683.56	3.2862	1.71642	0	0	up	yes	Nucb1	protein_coding	chr1:101480145-101500850:-	gi|16758210|ref|NP_445915.1|	1912	0	nucleobindin-1 precursor [Rattus norvegicus]	gi|564328293|ref|XM_006229165.1|	2420	0	PREDICTED: Rattus norvegicus nucleobindin 1 (Nucb1), transcript variant X3, mRNA	Q63083	741	0	Nucleobindin-1	.	.	.	.	pfam13868	Trichoplein	tumor suppressor, Mitostatin. Trichoplein or mitostatin, was first defined as a meiosis-specific nuclear structural protein. It has since been linked with mitochondrial movement. It is associated with the mitochondrial outer membrane, and over-expression leads to reduction in mitochondrial motility whereas lack of it enhances mitochondrial movement. The activity appears to be mediated through bin…	GO:1903533|regulation of protein targeting;GO:0072718|response to cisplatin;	GO:0005801|cis-Golgi network;GO:0005737|cytoplasm;GO:0005769|early endosome;GO:0005793|endoplasmic reticulum-Golgi intermediate compartment;GO:0005576|extracellular region;GO:0005615|extracellular space;GO:0090498|extrinsic component of Golgi membrane;GO:0005794|Golgi apparatus;GO:0032580|Golgi cisterna membrane;GO:0005798|Golgi-associated vesicle;GO:0098547|lumenal side of Golgi membrane;GO:0005…	GO:0005509|calcium ion binding;GO:0003677|DNA binding;GO:0001965|G-protein alpha-subunit binding;	.	.
ENSRNOG00000001249	92247	5766.09	46303	3025.03	1.90613	0.930643	0	0	up	no	Col6a1	protein_coding	chr20:12658065-12675561:+	gi|293344916|ref|XP_001079629.2|	4345	0	PREDICTED: collagen alpha-1(VI) chain [Rattus norvegicus]	gi|564321937|ref|XM_001079629.4|	3078	0	PREDICTED: Rattus norvegicus collagen, type VI, alpha 1 (Col6a1), mRNA	Q04857	1628	0	Collagen alpha-1(VI) chain	.	.	.	.	pfam00092	VWA	von Willebrand factor type A domain.	GO:0007155|cell adhesion;GO:0071230|cellular response to amino acid stimulus;GO:0035987|endodermal cell differentiation;GO:0070208|protein heterotrimerization;	GO:0005581|collagen trimer;GO:0031012|extracellular matrix;GO:0005576|extracellular region;GO:0005615|extracellular space;GO:0032991|macromolecular complex;GO:0042383|sarcolemma;	GO:0048407|platelet-derived growth factor binding;	K06238	COL6A; collagen, type VI, alpha
ENSRNOG00000016281	85474	5342.73	43380	2834.07	1.88518	0.914702	0	0	up	no	Col4a1	protein_coding	chr16:83522162-83632153:+	gi|34784640|gb|AAH56620.1|	1283	5e-155	Col4a1 protein, partial [Mus musculus]	gi|201860273|ref|NM_001135009.1|	6579	0	Rattus norvegicus collagen, type IV, alpha 1 (Col4a1), mRNA	P02463	514	2e-149	Collagen alpha-1(IV) chain	.	.	.	.	pfam01413	C4	C-terminal tandem repeated domain in type 4 procollagen. Duplicated domain in C-terminus of type 4 collagens. Mutations in alpha-5 collagen IV are associated with X-linked Alport syndrome.	GO:0071711|basement membrane organization;GO:0048514|blood vessel morphogenesis;GO:0007420|brain development;GO:0001569|patterning of blood vessels;GO:0071230|cellular response to amino acid stimulus;GO:0038063|collagen-activated tyrosine kinase receptor signaling pathway;GO:0030855|epithelial cell differentiation;GO:0007528|neuromuscular junction development;GO:0061333|renal tubule morphogenesis…	GO:0005604|basement membrane;GO:0005587|collagen type IV trimer;GO:0031012|extracellular matrix;GO:0005576|extracellular region;GO:0005615|extracellular space;	GO:0005201|extracellular matrix structural constituent;GO:0048407|platelet-derived growth factor binding;	K06237	COL4A; collagen, type IV, alpha
ENSRNOG00000020533	38490	2405.9	13276	867.337	2.77389	1.47191	0	0	up	yes	Htra1	protein_coding	chr1:201499028-201548513:+	gi|13929012|ref|NP_113909.1|	2410	0	serine protease HTRA1 precursor [Rattus norvegicus]	gi|51859441|gb|BC081767.1|	2039	0	Rattus norvegicus HtrA serine peptidase 1, mRNA (cDNA clone MGC:93339 IMAGE:7121959), complete cds	Q9QZK5	930	0	Serine protease HTRA1	sll1427	208	8e-59	COG0265	pfam13365	Trypsin_2	Trypsin-like peptidase domain. This family includes trypsin like peptidase domains.	GO:0060718|chorionic trophoblast cell differentiation;GO:0097187|dentinogenesis;GO:0030514|negative regulation of BMP signaling pathway;GO:0050687|negative regulation of defense response to virus;GO:0030512|negative regulation of transforming growth factor beta receptor signaling pathway;GO:0001890|placenta development;GO:0050679|positive regulation of epithelial cell proliferation;GO:0006508|pro…	GO:0005829|cytosol;GO:0031012|extracellular matrix;GO:0005886|plasma membrane;	GO:0042802|identical protein binding;GO:0005520|insulin-like growth factor binding;GO:0004252|serine-type endopeptidase activity;GO:0008236|serine-type peptidase activity;	K08784	HTRA1, PRSS11; HtrA serine peptidase 1 [EC:3.4.21.-]
ENSRNOG00000029971	11092	693.328	32275	2108.56	0.328815	-1.60465	0	0	down	yes	Mt-nd5	protein_coding	chrMT:11736-13565:+	gi|110189725|ref|YP_665639.1|	2147	0	NADH dehydrogenase subunit 5 [Rattus norvegicus]	gi|755572967|gb|KP244683.1|	1830	0	Rattus norvegicus isolate 115 mitochondrion, complete genome	P11661	831	0	NADH-ubiquinone oxidoreductase chain 5	AGc2360	257	4e-75	COG1009	pfam00361	Oxidored_q1	NADH-Ubiquinone/plastoquinone (complex I), various chains. This family is part of complex I which catalyses the transfer of two electrons from NADH to ubiquinone in a reaction that is associated with proton translocation across the membrane.	GO:0042773|ATP synthesis coupled electron transport;GO:0042542|response to hydrogen peroxide;GO:0001666|response to hypoxia;GO:0010243|response to organonitrogen compound;	GO:0016021|integral component of membrane;GO:0005747|mitochondrial respiratory chain complex I;GO:0043005|neuron projection;	GO:0008137|NADH dehydrogenase (ubiquinone) activity;	K03883	ND5; NADH-ubiquinone oxidoreductase chain 5 [EC:1.6.5.3]
ENSRNOG00000053691	13985	874.161	1317	86.0411	10.1598	3.3448	0	0	up	yes	Lama5	protein_coding	chr3:175553045-175601127:-	gi|300798041|ref|NP_001178538.1|	18784	0	laminin subunit alpha-5 precursor [Rattus norvegicus]	gi|300798040|ref|NM_001191609.1|	11304	0	Rattus norvegicus laminin subunit alpha 5 (Lama5), mRNA	Q61001	6730	0	Laminin subunit alpha-5	.	.	.	.	pfam00055	Laminin_N	Laminin N-terminal (Domain VI).	GO:0009887|organ morphogenesis;GO:0060445|branching involved in salivary gland morphogenesis;GO:0001658|branching involved in ureteric bud morphogenesis;GO:0048754|branching morphogenesis of an epithelial tube;GO:0016477|cell migration;GO:0060271|cilium morphogenesis;GO:0001942|hair follicle development;GO:0007229|integrin-mediated signaling pathway;GO:0030324|lung development;GO:0001738|morphoge…	GO:0005605|basal lamina;GO:0005604|basement membrane;GO:0031012|extracellular matrix;GO:0005576|extracellular region;GO:0005615|extracellular space;GO:0043259|laminin-10 complex;GO:0005610|laminin-5 complex;GO:0043083|synaptic cleft;	GO:0005178|integrin binding;	K06240	LAMA3_5; laminin, alpha 3/5
ENSRNOG00000015461	47983	2999.27	20130	1315.12	2.28062	1.18942	0	0	up	yes	Serpine2	protein_coding	chr9:85560863-85626094:-	gi|564368926|ref|XP_006245223.1|	2145	0	PREDICTED: glia-derived nexin isoform X2 [Rattus norvegicus]	gi|158138558|ref|NM_019197.1|	2049	0	Rattus norvegicus serpin peptidase inhibitor, clade E (nexin, plasminogen activator inhibitor type 1), member 2 (Serpine2), mRNA	P07092	815	0	Glia-derived nexin	all0778	170	6e-46	COG4826	pfam00079	Serpin	Serpin (serine protease inhibitor). Structure is a multi-domain fold containing a bundle of helices and a beta sandwich.	GO:0061110|dense core granule biogenesis;GO:0007566|embryo implantation;GO:0030195|negative regulation of blood coagulation;GO:0045861|negative regulation of proteolysis;GO:0010976|positive regulation of neuron projection development;GO:0009314|response to radiation;GO:0033363|secretory granule organization;	GO:0005615|extracellular space;GO:0016020|membrane;GO:0043025|neuronal cell body;	GO:0008201|heparin binding;GO:0004867|serine-type endopeptidase inhibitor activity;	K16643	SERPINE2; glia-derived nexin
ENSRNOG00000049560	18729	1170.69	42423	2771.54	0.422398	-1.24333	0	0	down	yes	Glul	protein_coding	chr13:71331052-71340229:+	gi|142349612|ref|NP_058769.4|	2001	0	glutamine synthetase [Rattus norvegicus]	gi|142349611|ref|NM_017073.3|	2463	0	Rattus norvegicus glutamate-ammonia ligase (Glul), mRNA	P09606	775	0	Glutamine synthetase	SPAC23H4.06	408	6e-134	COG0174	pfam00120	Gln-synt_C	Glutamine synthetase, catalytic domain.	GO:0019676|ammonia assimilation cycle;GO:0008283|cell proliferation;GO:0009267|cellular response to starvation;GO:0006536|glutamate metabolic process;GO:0006542|glutamine biosynthetic process;GO:0042133|neurotransmitter metabolic process;GO:0050679|positive regulation of epithelial cell proliferation;GO:0032024|positive regulation of insulin secretion;GO:0051968|positive regulation of synaptic tr…	GO:0043679|axon terminus;GO:0042995|cell projection;GO:0005737|cytoplasm;GO:0005829|cytosol;GO:0097386|glial cell projection;GO:0043231|intracellular membrane-bounded organelle;GO:0005739|mitochondrion;GO:0043209|myelin sheath;GO:0043005|neuron projection;GO:0043204|perikaryon;GO:0032991|macromolecular complex;GO:0005791|rough endoplasmic reticulum;	GO:0005524|ATP binding;GO:0045503|dynein light chain binding;GO:0016595|glutamate binding;GO:0004351|glutamate decarboxylase activity;GO:0004356|glutamate-ammonia ligase activity;GO:0042802|identical protein binding;GO:0000287|magnesium ion binding;GO:0030145|manganese ion binding;	K01915	glnA, GLUL; glutamine synthetase [EC:6.3.1.2]
ENSRNOG00000027030	18978	1186.26	3789	247.54	4.79219	2.26069	0	0	up	yes	Adm	protein_coding	chr1:175445088-175447259:+	gi|6978507|ref|NP_036847.1|	866	1e-111	ADM precursor [Rattus norvegicus]	gi|672037698|ref|XM_008759687.1|	1387	0	PREDICTED: Rattus norvegicus adrenomedullin (Adm), transcript variant X1, mRNA	P43145	338	4e-113	ADM	.	.	.	.	pfam00214	Calc_CGRP_IAPP	Calcitonin / CGRP / IAPP family.	GO:0007189|adenylate cyclase-activating G-protein coupled receptor signaling pathway;GO:1990410|adrenomedullin receptor signaling pathway;GO:0007568|aging;GO:0097647|amylin receptor signaling pathway;GO:0008209|androgen metabolic process;GO:0031100|organ regeneration;GO:0060670|branching involved in labyrinthine layer morphogenesis;GO:0055074|calcium ion homeostasis;GO:0019933|cAMP-mediated signa…	GO:0005737|cytoplasm;GO:0005615|extracellular space;	GO:0031700|adrenomedullin receptor binding;GO:0005179|hormone activity;	K12333	ADM; adrenomedullin
ENSRNOG00000006859	13940	871.348	1723	112.566	7.7408	2.95248	0	0	up	yes	Insig1	protein_coding	chr4:342302-350515:+	gi|11693162|ref|NP_071787.1|	1099	5e-141	insulin-induced gene 1 protein [Rattus norvegicus]	gi|50925490|gb|BC078827.1|	2411	0	Rattus norvegicus insulin induced gene 1, mRNA (cDNA clone MGC:93442 IMAGE:7125208), complete cds	Q08755	427	2e-142	Insulin-induced gene 1 protein	.	.	.	.	pfam07281	INSIG	Insulin-induced protein (INSIG). This family contains a number of eukaryotic Insulin-induced proteins (INSIG-1 and INSIG-2) approximately 200 residues long. INSIG-1 and INSIG-2 are found in the endoplasmic reticulum and bind the sterol-sensing domain of SREBP cleavage-activating protein (SCAP), preventing it from escorting SREBPs to the Golgi. Their combined action permits feedback regulation of …	GO:0032869|cellular response to insulin stimulus;GO:0008203|cholesterol metabolic process;GO:0032355|response to estradiol;GO:0070542|response to fatty acid;GO:0033993|response to lipid;GO:0043434|response to peptide hormone;	GO:0005789|endoplasmic reticulum membrane;GO:0016021|integral component of membrane;	.	.	.
ENSRNOG00000058249	23485	1467.98	6105	398.847	3.68055	1.87992	0	0	up	yes	Pgk1	protein_coding	chrX:77263359-77279367:+	gi|40254752|ref|NP_445743.2|	2191	0	phosphoglycerate kinase 1 [Rattus norvegicus]	gi|38649309|gb|BC063161.1|	1693	0	Rattus norvegicus phosphoglycerate kinase 1, mRNA (cDNA clone MGC:72752 IMAGE:6921844), complete cds	P16617	848	0	Phosphoglycerate kinase 1	SPBC14F5.04c	555	0	COG0126	pfam00162	PGK	Phosphoglycerate kinase.	GO:0005975|carbohydrate metabolic process;GO:0006094|gluconeogenesis;GO:0006096|glycolytic process;GO:0016310|phosphorylation;	GO:0005829|cytosol;	GO:0043531|ADP binding;GO:0005524|ATP binding;GO:0004618|phosphoglycerate kinase activity;	K00927	PGK, pgk; phosphoglycerate kinase [EC:2.7.2.3]
ENSRNOG00000050655	18185	1136.69	3722	243.163	4.67461	2.22485	0	0	up	yes	P4ha1	protein_coding	chr20:28920616-28971966:+	gi|51036657|ref|NP_742059.2|	2797	0	prolyl 4-hydroxylase subunit alpha-1 precursor [Rattus norvegicus]	gi|51036656|ref|NM_172062.2|	2121	0	Rattus norvegicus prolyl 4-hydroxylase subunit alpha 1 (P4ha1), mRNA	P54001	1080	0	Prolyl 4-hydroxylase subunit alpha-1	.	.	.	.	pfam08336	P4Ha_N	Prolyl 4-Hydroxylase alpha-subunit, N-terminal region. The members of this family are eukaryotic proteins, and include all three isoforms of the prolyl 4-hydroxylase alpha subunit. This enzyme (EC:1.14.11.2) is important in the post-translational modification of collagen, as it catalyses the formation of 4-hydroxyproline. In vertebrates, the complete enzyme is an alpha2-beta2 tetramer; the beta-s…	GO:0030199|collagen fibril organization;GO:0018401|peptidyl-proline hydroxylation to 4-hydroxy-L-proline;	GO:0005788|endoplasmic reticulum lumen;GO:0005739|mitochondrion;GO:0016222|procollagen-proline 4-dioxygenase complex;	GO:0042802|identical protein binding;GO:0005506|iron ion binding;GO:0031418|L-ascorbic acid binding;GO:0016702|oxidoreductase activity, acting on single donors with incorporation of molecular oxygen, incorporation of two atoms of oxygen;GO:0004656|procollagen-proline 4-dioxygenase activity;	K00472	E1.14.11.2; prolyl 4-hydroxylase [EC:1.14.11.2]
ENSRNOG00000016831	30317	1895.03	10470	684.017	2.77043	1.47011	0	0	up	yes	Serpinh1	protein_coding	chr1:164301010-164308317:-	gi|55824765|gb|AAH86529.1|	1947	0	Serpinh1 protein [Rattus norvegicus]	gi|55824764|gb|BC086529.1|	1948	0	Rattus norvegicus serine (or cysteine) peptidase inhibitor, clade H, member 1, mRNA (cDNA clone MGC:105471 IMAGE:7303866), complete cds	P29457	750	0	Serpin H1	all0778	124	1e-29	COG4826	pfam00079	Serpin	Serpin (serine protease inhibitor). Structure is a multi-domain fold containing a bundle of helices and a beta sandwich.	GO:0030199|collagen fibril organization;	GO:0005783|endoplasmic reticulum;GO:0005788|endoplasmic reticulum lumen;	GO:0005518|collagen binding;GO:0004867|serine-type endopeptidase inhibitor activity;	K09501	SERPINH1, HSP47; serpin peptidase inhibitor, clade H, member 1
ENSRNOG00000033663	15993	999.675	2993	195.536	5.11248	2.35402	0	0	up	yes	P4ha2	protein_coding	chr10:39435227-39464188:+	gi|148701600|gb|EDL33547.1|	2880	0	procollagen-proline, 2-oxoglutarate 4-dioxygenase (proline 4-hydroxylase), alpha II polypeptide, isoform CRA_e, partial [Mus musculus]	gi|157818740|ref|NM_001108275.1|	2312	0	Rattus norvegicus prolyl 4-hydroxylase subunit alpha 2 (P4ha2), mRNA	Q60716	1058	0	Prolyl 4-hydroxylase subunit alpha-2	.	.	.	.	pfam08336	P4Ha_N	Prolyl 4-Hydroxylase alpha-subunit, N-terminal region. The members of this family are eukaryotic proteins, and include all three isoforms of the prolyl 4-hydroxylase alpha subunit. This enzyme (EC:1.14.11.2) is important in the post-translational modification of collagen, as it catalyses the formation of 4-hydroxyproline. In vertebrates, the complete enzyme is an alpha2-beta2 tetramer; the beta-s…	GO:0018401|peptidyl-proline hydroxylation to 4-hydroxy-L-proline;	GO:0005829|cytosol;GO:0005783|endoplasmic reticulum;GO:0005788|endoplasmic reticulum lumen;GO:0043231|intracellular membrane-bounded organelle;GO:0005654|nucleoplasm;GO:0016222|procollagen-proline 4-dioxygenase complex;	GO:0005506|iron ion binding;GO:0031418|L-ascorbic acid binding;GO:0016702|oxidoreductase activity, acting on single donors with incorporation of molecular oxygen, incorporation of two atoms of oxygen;GO:0004656|procollagen-proline 4-dioxygenase activity;	K00472	E1.14.11.2; prolyl 4-hydroxylase [EC:1.14.11.2]
ENSRNOG00000046254	13325	832.906	32195	2103.34	0.395993	-1.33645	0	0	down	yes	Adgre1	protein_coding	chr9:9431860-9585865:-	gi|56090594|ref|NP_001007558.1|	4975	0	adhesion G protein-coupled receptor E2 precursor [Rattus norvegicus]	gi|56090593|ref|NM_001007557.1|	3223	0	Rattus norvegicus adhesion G protein-coupled receptor E1 (Adgre1), mRNA	Q5Y4N8	1920	0	Adhesion G protein-coupled receptor E2	.	.	.	.	pfam00002	7tm_2	7 transmembrane receptor (Secretin family). This family is known as Family B, the secretin-receptor family or family 2 of the G-protein-coupled receptors (GCPRs).They have been described in many animal species, but not in plants, fungi or prokaryotes. Three distinct sub-families are recognized. Subfamily B1 contains classical hormone receptors, such as receptors for secretin and glucagon, that ar…	GO:0002250|adaptive immune response;GO:0007166|cell surface receptor signaling pathway;	GO:0009897|external side of plasma membrane;GO:0016021|integral component of membrane;	GO:0005509|calcium ion binding;GO:0004930|G-protein coupled receptor activity;	K04591	EMR1; egf-like module containing, mucin-like, hormone receptor-like 1
ENSRNOG00000002244	4058	253.653	16675	1089.4	0.232838	-2.1026	0	0	down	yes	Pdgfra	protein_coding	chr14:35527927-35581031:-	gi|158186636|ref|NP_036934.1|	5527	0	platelet-derived growth factor receptor alpha precursor [Rattus norvegicus]	gi|158186635|ref|NM_012802.1|	6514	0	Rattus norvegicus platelet derived growth factor receptor alpha (Pdgfra), mRNA	P20786	2123	0	Platelet-derived growth factor receptor alpha	.	.	.	.	pfam07714	Pkinase_Tyr	Protein tyrosine kinase.	GO:0007568|aging;GO:0007420|brain development;GO:0055003|cardiac myofibril assembly;GO:0060326|cell chemotaxis;GO:0044344|cellular response to fibroblast growth factor stimulus;GO:0071347|cellular response to interleukin-1;GO:0048701|embryonic cranial skeleton morphogenesis;GO:0048557|embryonic digestive tract morphogenesis;GO:0048704|embryonic skeletal system morphogenesis;GO:0048839|inner ear d…	GO:0030424|axon;GO:0005737|cytoplasm;GO:0005887|integral component of plasma membrane;GO:0005634|nucleus;GO:0005886|plasma membrane;	GO:0005524|ATP binding;GO:0043548|phosphatidylinositol 3-kinase binding;GO:0005018|platelet-derived growth factor alpha-receptor activity;GO:0042803|protein homodimerization activity;GO:0005021|vascular endothelial growth factor-activated receptor activity;	K04363	PDGFRA; platelet-derived growth factor receptor alpha [EC:2.7.10.1]
ENSRNOG00000010966	47295	2956.27	21628	1412.98	2.09222	1.06503	0	0	up	yes	Itgb1	protein_coding	chr19:61677542-61725535:+	gi|158303324|ref|NP_058718.2|	3991	0	integrin beta-1 precursor [Rattus norvegicus]	gi|158303323|ref|NM_017022.2|	3658	0	Rattus norvegicus integrin subunit beta 1 (Itgb1), mRNA	P49134	1526	0	Integrin beta-1	.	.	.	.	pfam00362	Integrin_beta	Integrin, beta chain. Integrins have been found in animals and their homologues have also been found in cyanobacteria, probably due to horizontal gene transfer. The sequences repeats have been trimmed due to an overlap with EGF.	GO:0070830|bicellular tight junction assembly;GO:0007155|cell adhesion;GO:0033627|cell adhesion mediated by integrin;GO:0007160|cell-matrix adhesion;GO:0006874|cellular calcium ion homeostasis;GO:0071479|cellular response to ionizing radiation;GO:0071404|cellular response to low-density lipoprotein particle stimulus;GO:0071260|cellular response to mechanical stimulus;GO:0071305|cellular response …	GO:0001669|acrosomal vesicle;GO:0005912|adherens junction;GO:0005604|basement membrane;GO:0009986|cell surface;GO:0005911|cell-cell junction;GO:0043197|dendritic spine;GO:0005925|focal adhesion;GO:0030056|hemidesmosome;GO:0034667|integrin alpha3-beta1 complex;GO:0034679|integrin alpha9-beta1 complex;GO:0008305|integrin complex;GO:0071438|invadopodium membrane;GO:0030027|lamellipodium;GO:0042470|m…	GO:0003779|actin binding;GO:0051393|alpha-actinin binding;GO:0005518|collagen binding;GO:0001968|fibronectin binding;GO:0005178|integrin binding;GO:0019900|kinase binding;GO:0043236|laminin binding;GO:0046872|metal ion binding;GO:0042277|peptide binding;GO:0002020|protease binding;GO:0019904|protein domain specific binding;GO:0046982|protein heterodimerization activity;GO:0019901|protein kinase b…	K05719	ITGB1; integrin beta 1
ENSRNOG00000012660	44352	2772.31	19979	1305.25	2.12397	1.08676	0	0	up	yes	Postn	protein_coding	chr2:143656793-143688087:+	gi|157823757|ref|NP_001102020.1|	4002	0	periostin precursor [Rattus norvegicus]	gi|157823756|ref|NM_001108550.1|	3177	0	Rattus norvegicus periostin, osteoblast specific factor (Postn), mRNA	Q62009	1506	0	Periostin	DR0399	84	1e-15	COG2335	pfam02469	Fasciclin	Fasciclin domain. This extracellular domain is found repeated four times in grasshopper fasciclin I as well as in proteins from mammals, sea urchins, plants, yeast and bacteria.	GO:1990523|bone regeneration;GO:0007155|cell adhesion;GO:0044344|cellular response to fibroblast growth factor stimulus;GO:0071560|cellular response to transforming growth factor beta stimulus;GO:0071356|cellular response to tumor necrosis factor;GO:0071307|cellular response to vitamin K;GO:0030198|extracellular matrix organization;GO:0001953|negative regulation of cell-matrix adhesion;GO:1900025…	GO:0005737|cytoplasm;GO:0031012|extracellular matrix;GO:0005615|extracellular space;GO:0031594|neuromuscular junction;GO:0005802|trans-Golgi network;	GO:0008201|heparin binding;GO:0046872|metal ion binding;	.	.
ENSRNOG00000009439	183120	11446.3	126431	8259.88	1.38577	0.470686	0	0	up	no	Eef1a1	protein_coding	chr8:85838869-85840818:-	gi|28460696|ref|NP_787032.1|	2314	0	elongation factor 1-alpha 1 [Rattus norvegicus]	gi|118764357|gb|BC128723.1|	1389	0	Rattus norvegicus eukaryotic translation elongation factor 1 alpha 1, mRNA (cDNA clone MGC:156575 IMAGE:7312569), complete cds	P62630	895	0	Elongation factor 1-alpha 1	SPCC794.09c	752	0	COG5256	pfam00009	GTP_EFTU	Elongation factor Tu GTP binding domain. This domain contains a P-loop motif, also found in several other families such as pfam00071, pfam00025 and pfam00063. Elongation factor Tu consists of three structural domains, this plus two C-terminal beta barrel domains.	GO:0007568|aging;GO:0035690|cellular response to drug;GO:0071364|cellular response to epidermal growth factor stimulus;GO:1990090|cellular response to nerve growth factor stimulus;GO:1903427|negative regulation of reactive oxygen species biosynthetic process;GO:0010942|positive regulation of cell death;GO:0010976|positive regulation of neuron projection development;GO:0051260|protein homooligomer…	GO:0005737|cytoplasm;GO:0005829|cytosol;GO:0005730|nucleolus;GO:0005634|nucleus;GO:0005886|plasma membrane;	GO:0008144|drug binding;GO:0005525|GTP binding;GO:0003924|GTPase activity;GO:0003729|mRNA binding;GO:0003746|translation elongation factor activity;	K03231	EEF1A; elongation factor 1-alpha
ENSRNOG00000013481	701	43.8174	8637	564.265	0.0776539	-3.6868	0	0	down	yes	Cdh11	protein_coding	chr19:2393059-2551245:+	gi|281427192|ref|NP_445844.1|	4075	0	cadherin-11 [Rattus norvegicus]	gi|281427191|ref|NM_053392.1|	5173	0	Rattus norvegicus cadherin 11 (Cdh11), mRNA	P55288	1555	0	Cadherin-11	.	.	.	.	pfam01049	Cadherin_C	Cadherin cytoplasmic region. Cadherins are vital in cell-cell adhesion during tissue differentiation. Cadherins are linked to the cytoskeleton by catenins. Catenins bind to the cytoplasmic tail of the cadherin. Cadherins cluster to form foci of homophilic binding units. A key determinant to the strength of the binding that it is mediated by cadherins is the juxtamembrane region of the cadherin. T…	GO:0021957|corticospinal tract morphogenesis;GO:0007156|homophilic cell adhesion via plasma membrane adhesion molecules;	GO:0005737|cytoplasm;GO:0016021|integral component of membrane;GO:0005886|plasma membrane;	GO:0005509|calcium ion binding;	K06803	CDH11; cadherin 11, type 2, OB-cadherin
ENSRNOG00000018911	28730	1795.83	10591	691.922	2.59542	1.37597	0	0	up	yes	Pfkfb3	protein_coding	chr17:70684134-70713726:+	gi|564392057|ref|XP_006254255.1|	2925	0	PREDICTED: 6-phosphofructo-2-kinase/fructose-2,6-bisphosphatase 3 isoform X3 [Rattus norvegicus]	gi|672082357|ref|XM_006254193.2|	4391	0	PREDICTED: Rattus norvegicus 6-phosphofructo-2-kinase/fructose-2,6-biphosphatase 3 (Pfkfb3), transcript variant X3, mRNA	O35552	1127	0	6-phosphofructo-2-kinase/fructose-2,6-bisphosphatase 3	YJL155c_2	242	6e-71	COG0406	pfam01591	6PF2K	6-phosphofructo-2-kinase. This enzyme occurs as a bifunctional enzyme with fructose-2,6-bisphosphatase. The bifunctional enzyme catalyses both the synthesis and degradation of fructose-2,6-bisphosphate, a potent regulator of glycolysis. This enzyme contains a P-loop motif.	GO:0007420|brain development;GO:0006003|fructose 2,6-bisphosphate metabolic process;GO:0006000|fructose metabolic process;GO:0006110|regulation of glycolytic process;	GO:0005654|nucleoplasm;	GO:0003873|6-phosphofructo-2-kinase activity;GO:0005524|ATP binding;GO:0004331|fructose-2,6-bisphosphate 2-phosphatase activity;	K01103	PFKFB3; 6-phosphofructo-2-kinase / fructose-2,6-biphosphatase 3&#160; [EC:2.7.1.105 3.1.3.46]
ENSRNOG00000030700	58862	3679.29	89651	5857	0.628186	-0.670736	0	0	down	no	Mt-cox3	protein_coding	chrMT:8599-9382:+	gi|160688867|gb|ABX45278.1|	962	4e-128	cytochrome c oxidase subunit 3 [Rattus exulans]	gi|755572967|gb|KP244683.1|	784	0	Rattus norvegicus isolate 115 mitochondrion, complete genome	P05505	374	2e-129	Cytochrome c oxidase subunit 3	mlr7496	191	5e-58	COG1845	pfam00510	COX3	Cytochrome c oxidase subunit III.	GO:0019646|aerobic electron transport chain;GO:0008535|respiratory chain complex IV assembly;	GO:0016021|integral component of membrane;GO:0005743|mitochondrial inner membrane;GO:0045277|respiratory chain complex IV;	GO:0004129|cytochrome-c oxidase activity;	K02262	COX3; cytochrome c oxidase subunit 3
ENSRNOG00000003736	54921	3432.95	28168	1840.25	1.86548	0.899548	0	0	up	no	Col5a2	protein_coding	chr9:52092511-52238564:-	gi|281371499|ref|NP_445940.1|	3113	0	collagen alpha-2(V) chain precursor [Rattus norvegicus]	gi|281371498|ref|NM_053488.1|	4459	0	Rattus norvegicus collagen, type V, alpha 2 (Col5a2), mRNA	Q3U962	1177	0	Collagen alpha-2(V) chain	.	.	.	.	pfam01410	COLFI	Fibrillar collagen C-terminal domain. Found at C-termini of fibrillar collagens: Ephydatia muelleri procollagen EMF1 alpha, vertebrate collagens alpha(1)III, alpha(1)II, alpha(2)V etc.	GO:0071230|cellular response to amino acid stimulus;GO:0030199|collagen fibril organization;GO:0048592|eye morphogenesis;GO:1903225|negative regulation of endodermal cell differentiation;GO:0001503|ossification;GO:0001501|skeletal system development;GO:0043588|skin development;	GO:0005581|collagen trimer;GO:0005588|collagen type V trimer;GO:0031012|extracellular matrix;GO:0005615|extracellular space;	GO:0005201|extracellular matrix structural constituent;GO:0046872|metal ion binding;GO:0046332|SMAD binding;	.	.
ENSRNOG00000002548	43094	2693.68	20095	1312.83	2.05181	1.0369	0	0	up	yes	Tnn	protein_coding	chr13:77829382-77896697:-	gi|312922379|ref|NP_001100659.2|	8104	0	tenascin-N precursor [Rattus norvegicus]	gi|672074420|ref|XM_008769642.1|	5744	0	PREDICTED: Rattus norvegicus tenascin N (Tnn), transcript variant X1, mRNA	Q80Z71	3039	0	Tenascin-N	.	.	.	.	pfam00147	Fibrinogen_C	Fibrinogen beta and gamma chains, C-terminal globular domain.	GO:0007409|axonogenesis;GO:0007160|cell-matrix adhesion;GO:0070593|dendrite self-avoidance;GO:2001223|negative regulation of neuron migration;GO:0045668|negative regulation of osteoblast differentiation;GO:0033689|negative regulation of osteoblast proliferation;GO:0001764|neuron migration;GO:1990138|neuron projection extension;GO:0002076|osteoblast development;	GO:0097442|CA3 pyramidal cell dendrite;GO:0009986|cell surface;GO:0005576|extracellular region;GO:1990026|hippocampal mossy fiber expansion;GO:0043005|neuron projection;GO:0043025|neuronal cell body;	GO:0042802|identical protein binding;GO:0005178|integrin binding;	K06252	TN; tenascin
ENSRNOG00000010079	118	7.37583	6875	449.152	0.0164217	-5.92825	0	0	down	yes	Car3	protein_coding	chr2:88126667-88135410:-	gi|31377484|ref|NP_062165.2|	1401	0	carbonic anhydrase 3 [Rattus norvegicus]	gi|564335771|ref|XM_006232116.1|	1586	0	PREDICTED: Rattus norvegicus carbonic anhydrase 3 (Car3), transcript variant X1, mRNA	P14141	544	0	Carbonic anhydrase 3	all2929	128	9e-33	COG3338	pfam00194	Carb_anhydrase	Eukaryotic-type carbonic anhydrase.	GO:0045471|response to ethanol;GO:0006979|response to oxidative stress;	GO:0005829|cytosol;	GO:0004089|carbonate dehydratase activity;GO:0016151|nickel cation binding;GO:0016791|phosphatase activity;GO:0008270|zinc ion binding;	K01672	E4.2.1.1; carbonic anhydrase [EC:4.2.1.1]
ENSRNOG00000030478	14485	905.414	3068	200.436	4.51722	2.17544	0	0	up	yes	AY172581.9	Mt_rRNA	chrMT:68-1025:+	gi|562873778|ref|XP_006164775.1|	144	3e-07	PREDICTED: olfactory receptor 7A17, partial [Tupaia chinensis]	gi|731446442|gb|KM657953.1|	958	0	Rattus norvegicus isolate 91 mitochondrion, complete genome	.	.	.	.	.	.	.	.	pfam15353	HECA	Headcase protein family homologue. HECA was characterized first in Drosophila where it regulates the proliferation and differentiation of cells during adult morphogenesis. In humans, HECA affects cell cycle progression and proliferation in head and neck cancer cells. It by slows down cell division of oral squamous cell carcinoma cells and may thereby act as a tumor-suppressor in head and neck can…	.	.	.	.	.
ENSRNOG00000010529	41487	2593.23	19127	1249.59	2.07526	1.0533	0	0	up	yes	Thbs2	protein_coding	chr1:56653938-56683731:-	gi|281332082|ref|NP_001162609.1|	5716	0	thrombospondin-2 precursor [Rattus norvegicus]	gi|281332081|ref|NM_001169138.1|	5719	0	Rattus norvegicus thrombospondin 2 (Thbs2), mRNA	Q03350	2156	0	Thrombospondin-2	.	.	.	.	pfam05735	TSP_C	Thrombospondin C-terminal region. This region is found at the C-terminus of thrombospondin and related proteins.	GO:0007155|cell adhesion;GO:0030198|extracellular matrix organization;GO:0016525|negative regulation of angiogenesis;GO:0051965|positive regulation of synapse assembly;	GO:0005604|basement membrane;GO:0005576|extracellular region;GO:0005615|extracellular space;GO:0031091|platelet alpha granule;	GO:0005509|calcium ion binding;GO:0008201|heparin binding;	K04659	THBS2S; thrombospondin 2/3/4/5
ENSRNOG00000030644	8451	528.247	22441	1466.1	0.360308	-1.4727	0	0	down	yes	Mt-nd1	protein_coding	chrMT:2740-3694:+	gi|19577314|emb|CAD21559.1|	989	2e-130	NADH dehydrogenase subunit 1, partial (mitochondrion) [Rattus norvegicus]	gi|755572967|gb|KP244683.1|	955	0	Rattus norvegicus isolate 115 mitochondrion, complete genome	P03889	385	8e-132	NADH-ubiquinone oxidoreductase chain 1	RC1230	187	5e-55	COG1005	pfam00146	NADHdh	NADH dehydrogenase.	GO:0045333|cellular respiration;GO:0042493|response to drug;GO:0033194|response to hydroperoxide;GO:0014070|response to organic cyclic compound;	GO:0030425|dendrite;GO:0016021|integral component of membrane;GO:0005747|mitochondrial respiratory chain complex I;GO:0005739|mitochondrion;GO:0043025|neuronal cell body;	GO:0008137|NADH dehydrogenase (ubiquinone) activity;	K03878	ND1; NADH-ubiquinone oxidoreductase chain 1 [EC:1.6.5.3]
ENSRNOG00000008478	4842	302.659	16396	1071.17	0.28255	-1.82342	0	0	down	yes	Mmp13	protein_coding	chr8:5522739-5533018:+	gi|213972541|ref|NP_598214.1|	2448	0	collagenase 3 precursor [Rattus norvegicus]	gi|213972540|ref|NM_133530.1|	2602	0	Rattus norvegicus matrix metallopeptidase 13 (Mmp13), mRNA	P23097	932	0	Collagenase 3 (Fragment)	.	.	.	.	pfam00413	Peptidase_M10	Matrixin. The members of this family are enzymes that cleave peptides. These proteases require zinc for catalysis.	GO:0060349|bone morphogenesis;GO:0071498|cellular response to fluid shear stress;GO:0030574|collagen catabolic process;GO:0035116|embryonic hindlimb morphogenesis;GO:0001958|endochondral ossification;GO:0044849|estrous cycle;GO:0022617|extracellular matrix disassembly;GO:0007507|heart development;GO:0001554|luteolysis;GO:0001503|ossification;GO:0001649|osteoblast differentiation;GO:0007567|partur…	GO:0031012|extracellular matrix;GO:0005576|extracellular region;GO:0005615|extracellular space;GO:0005794|Golgi apparatus;GO:0046581|intercellular canaliculus;GO:0005764|lysosome;	GO:0005509|calcium ion binding;GO:0048306|calcium-dependent protein binding;GO:0005518|collagen binding;GO:0001968|fibronectin binding;GO:0050750|low-density lipoprotein particle receptor binding;GO:0004222|metalloendopeptidase activity;GO:0004252|serine-type endopeptidase activity;GO:0008270|zinc ion binding;	.	.
ENSRNOG00000023546	12363	772.774	2327	152.026	5.08318	2.34573	0	0	up	yes	Hspb1	protein_coding	chr12:23839399-23841049:-	gi|752993027|ref|NP_114176.4|	1073	2e-145	heat shock protein beta-1 [Rattus norvegicus]	gi|752993026|ref|NM_031970.4|	879	0	Rattus norvegicus heat shock protein family B (small) member 1 (Hspb1), mRNA	P42930	415	7e-146	Heat shock protein beta-1	.	.	.	.	pfam00011	HSP20	Hsp20/alpha crystallin family.	GO:0007568|aging;GO:1903545|cellular response to butyrate;GO:0070301|cellular response to hydrogen peroxide;GO:0071348|cellular response to interleukin-11;GO:0061077|chaperone-mediated protein folding;GO:0007565|female pregnancy;GO:0043066|negative regulation of apoptotic process;GO:1903202|negative regulation of oxidative stress-induced cell death;GO:0010976|positive regulation of neuron project…	GO:0030424|axon;GO:1904115|axon cytoplasm;GO:0097512|cardiac myofibril;GO:0005737|cytoplasm;GO:0030425|dendrite;GO:0031674|I band;GO:0031430|M band;GO:0005634|nucleus;GO:0043204|perikaryon;GO:0005886|plasma membrane;GO:0098839|postsynaptic density membrane;GO:0000502|proteasome complex;GO:0005819|spindle;GO:0045202|synapse;	GO:0042802|identical protein binding;GO:0044183|protein binding involved in protein folding;GO:0042803|protein homodimerization activity;GO:0043130|ubiquitin binding;	.	.
ENSRNOG00000004276	18169	1135.69	5195	339.395	3.34622	1.74253	0	0	up	yes	Itga3	protein_coding	chr10:82855613-82887497:-	gi|564313259|ref|XP_006220864.1|	5138	0	PREDICTED: integrin alpha-3 isoform X1 [Rattus norvegicus]	gi|564313260|ref|XM_003752369.2|	3617	0	PREDICTED: Rattus norvegicus integrin, alpha 3 (Itga3), transcript variant X4, mRNA	Q62470	1893	0	Integrin alpha-3	.	.	.	.	pfam08441	Integrin_alpha2	Integrin alpha. This domain is found in integrin alpha and integrin alpha precursors to the C terminus of a number of pfam01839 repeats and to the N-terminus of the pfam00357 cytoplasmic region. This region is composed of three immunoglobulin-like domains.	GO:0007155|cell adhesion;GO:0097062|dendritic spine maintenance;GO:0035640|exploration behavior;GO:0007507|heart development;GO:0007229|integrin-mediated signaling pathway;GO:0030324|lung development;GO:0060135|maternal process involved in female pregnancy;GO:0007613|memory;GO:0048333|mesodermal cell differentiation;GO:0031345|negative regulation of cell projection organization;GO:0035024|negativ…	GO:0016323|basolateral plasma membrane;GO:0030054|cell junction;GO:0071944|cell periphery;GO:0009986|cell surface;GO:0060076|excitatory synapse;GO:0009897|external side of plasma membrane;GO:0031527|filopodium membrane;GO:0030426|growth cone;GO:0034667|integrin alpha3-beta1 complex;GO:0071438|invadopodium membrane;GO:0048471|perinuclear region of cytoplasm;GO:0005886|plasma membrane;GO:0043235|re…	GO:0005518|collagen binding;GO:0001968|fibronectin binding;GO:0005178|integrin binding;GO:0043236|laminin binding;GO:0002020|protease binding;GO:0019904|protein domain specific binding;GO:0046982|protein heterodimerization activity;	K06482	ITGA3; integrin alpha 3
ENSRNOG00000014398	4112	257.029	14555	950.895	0.270302	-1.88736	0	0	down	yes	Scara5	protein_coding	chr15:49069145-49177166:+	gi|564386766|ref|XP_006252266.1|	2047	0	PREDICTED: scavenger receptor class A member 5 isoform X1 [Rattus norvegicus]	gi|672078313|ref|XM_006252204.2|	3790	0	PREDICTED: Rattus norvegicus scavenger receptor class A, member 5 (Scara5), transcript variant X1, mRNA	Q8K299	769	0	Scavenger receptor class A member 5	.	.	.	.	pfam00530	SRCR	Scavenger receptor cysteine-rich domain. These domains are disulphide rich extracellular domains. These domains are found in several extracellular receptors and may be involved in protein-protein interactions.	GO:0006879|cellular iron ion homeostasis;GO:0034605|cellular response to heat;GO:0006897|endocytosis;GO:0034755|iron ion transmembrane transport;GO:0070207|protein homotrimerization;	GO:0009986|cell surface;GO:0030666|endocytic vesicle membrane;GO:0005887|integral component of plasma membrane;GO:0005886|plasma membrane;	GO:0070287|ferritin receptor activity;GO:0005044|scavenger receptor activity;	.	.
ENSRNOG00000006462	12285	767.899	2517	164.439	4.66982	2.22337	0	0	up	yes	Ero1a	protein_coding	chr15:19619973-19655381:-	gi|50400211|sp|Q8R4A1.1|ERO1A_RAT	2339	0	RecName: Full=ERO1-like protein alpha; Short=ERO1-L; Short=ERO1-L-alpha; AltName: Full=Endoplasmic reticulum oxidoreductase alpha; AltName: Full=Endoplasmic reticulum oxidoreductin-1-like protein; AltName: Full=Global ischemia-induced protein 11; AltName: Full=Oxidoreductin-1-L-alpha; Flags: Precursor	gi|49522886|gb|BC071175.1|	2316	0	Rattus norvegicus ERO1-like (S. cerevisiae), mRNA (cDNA clone IMAGE:7099384), partial cds	Q8R4A1	905	0	ERO1-like protein alpha	SPCC1450.14c	228	3e-64	COG5061	pfam04137	ERO1	Endoplasmic Reticulum Oxidoreductin 1 (ERO1). Members of this family are required for the formation of disulphide bonds in the ER.	GO:0019471|4-hydroxyproline metabolic process;GO:0010260|organ senescence;GO:0050873|brown fat cell differentiation;GO:0045454|cell redox homeostasis;GO:0006464|cellular protein modification process;GO:0071456|cellular response to hypoxia;GO:0051085|chaperone mediated protein folding requiring cofactor;GO:0030968|endoplasmic reticulum unfolded protein response;GO:0030198|extracellular matrix orga…	GO:0030425|dendrite;GO:0005789|endoplasmic reticulum membrane;	GO:0016671|oxidoreductase activity, acting on a sulfur group of donors, disulfide as acceptor;GO:0003756|protein disulfide isomerase activity;GO:0015035|protein disulfide oxidoreductase activity;	K10950	ERO1L; ERO1-like protein alpha [EC:1.8.4.-]
ENSRNOG00000013090	8649	540.623	1073	70.1003	7.71213	2.94713	0	0	up	yes	Gadd45g	protein_coding	chr17:13391467-13393243:-	gi|533192200|ref|XP_005408930.1|	865	2e-112	PREDICTED: growth arrest and DNA damage-inducible protein GADD45 gamma [Chinchilla lanigera]	gi|298904140|emb|FQ218856.1|	1074	0	Rattus norvegicus TL0ABA49YH17 mRNA sequence	Q9WTQ7	327	1e-110	Growth arrest and DNA damage-inducible protein GADD45 gamma	.	.	.	.	pfam01248	Ribosomal_L7Ae	Ribosomal protein L7Ae/L30e/S12e/Gadd45 family. This family includes: Ribosomal L7A from metazoa, Ribosomal L8-A and L8-B from fungi, 30S ribosomal protein HS6 from archaebacteria, 40S ribosomal protein S12 from eukaryotes, Ribosomal protein L30 from eukaryotes and archaebacteria. Gadd45 and MyD118.	GO:0000185|activation of MAPKKK activity;GO:0006915|apoptotic process;GO:0030154|cell differentiation;GO:0007275|multicellular organismal development;GO:0043065|positive regulation of apoptotic process;GO:0046330|positive regulation of JNK cascade;GO:1900745|positive regulation of p38MAPK cascade;GO:0051726|regulation of cell cycle;GO:0006950|response to stress;	GO:0005737|cytoplasm;GO:0005634|nucleus;	.	K04402	GADD45; growth arrest and DNA-damage-inducible protein
ENSRNOG00000008676	39391	2462.21	19141	1250.5	1.96898	0.977447	0	0	up	no	Emp1	protein_coding	chr4:169147243-169181966:+	gi|6978807|ref|NP_036975.1|	740	6e-89	epithelial membrane protein 1 [Rattus norvegicus]	gi|672051355|ref|XM_008763369.1|	2653	0	PREDICTED: Rattus norvegicus epithelial membrane protein 1 (Emp1), transcript variant X1, mRNA	P54848	289	2e-90	Epithelial membrane protein 1	.	.	.	.	pfam00822	PMP22_Claudin	PMP-22/EMP/MP20/Claudin family.	GO:0032060|bleb assembly;GO:0008219|cell death;	GO:0016021|integral component of membrane;GO:0005886|plasma membrane;	.	.	.
ENSRNOG00000005695	31624	1976.72	14169	925.677	2.13543	1.09453	0	0	up	yes	Mgp	protein_coding	chr4:170856751-170860225:-	gi|55778426|gb|AAH86394.1|	460	4e-55	Mgp protein [Rattus norvegicus]	gi|298897162|emb|FQ224403.1|	587	0	Rattus norvegicus TL0ACA67YL17 mRNA sequence	P08494	180	6e-56	Matrix Gla protein	.	.	.	.	pfam00594	Gla	Vitamin K-dependent carboxylation/gamma-carboxyglutamic (GLA) domain. This domain is responsible for the high-affinity binding of calcium ions. This domain contains post-translational modifications of many glutamate residues by Vitamin K-dependent carboxylation to form gamma-carboxyglutamate (Gla).	GO:0048754|branching morphogenesis of an epithelial tube;GO:0051216|cartilage development;GO:0030154|cell differentiation;GO:0030324|lung development;GO:0001503|ossification;GO:0065003|macromolecular complex assembly;GO:0030500|regulation of bone mineralization;GO:0051592|response to calcium ion;GO:0051384|response to glucocorticoid;GO:0009725|response to hormone;GO:0009612|response to mechanical…	GO:0005783|endoplasmic reticulum;GO:0031012|extracellular matrix;GO:0005615|extracellular space;GO:0032991|macromolecular complex;	GO:0005509|calcium ion binding;GO:0048306|calcium-dependent protein binding;GO:0005201|extracellular matrix structural constituent;	K19481	MGP; matrix Gla protein
ENSRNOG00000046834	51001	3187.92	27738	1812.16	1.75919	0.814909	0	0	up	no	C3	protein_coding	chr9:9721105-9747167:+	gi|158138561|ref|NP_058690.2|	8731	0	complement C3 precursor [Rattus norvegicus]	gi|158138560|ref|NM_016994.2|	5073	0	Rattus norvegicus complement component 3 (C3), mRNA	P01026	3314	0	Complement C3	.	.	.	.	pfam07678	A2M_comp	A-macroglobulin complement component. This family includes the complement components region of the alpha-2-macroglobulin family.	GO:0007596|blood coagulation;GO:0006935|chemotaxis;GO:0006956|complement activation;GO:0006957|complement activation, alternative pathway;GO:0006958|complement activation, classical pathway;GO:0006631|fatty acid metabolic process;GO:0006954|inflammatory response;GO:0048639|positive regulation of developmental growth;GO:0070374|positive regulation of ERK1 and ERK2 cascade;GO:0045745|positive regul…	GO:0005615|extracellular space;	GO:0031715|C5L2 anaphylatoxin chemotactic receptor binding;GO:0048037|cofactor binding;GO:0004866|endopeptidase inhibitor activity;GO:0008289|lipid binding;	K03990	C3; complement component 3
ENSRNOG00000009946	7981	498.869	964	62.9792	7.92116	2.98571	0	0	up	yes	Ldlr	protein_coding	chr8:22750336-22774903:+	gi|149020469|gb|EDL78274.1|	4427	0	low density lipoprotein receptor, isoform CRA_a [Rattus norvegicus]	gi|31343479|ref|NM_175762.2|	3025	0	Rattus norvegicus low density lipoprotein receptor (Ldlr), mRNA	P35952	1704	0	Low-density lipoprotein receptor	.	.	.	.	pfam00057	Ldl_recept_a	Low-density lipoprotein receptor domain class A.	GO:0007568|aging;GO:0008203|cholesterol metabolic process;GO:0006897|endocytosis;GO:0006869|lipid transport;GO:0010898|positive regulation of triglyceride catabolic process;GO:0032355|response to estradiol;GO:0043627|response to estrogen;GO:0033762|response to glucagon;GO:0009725|response to hormone;GO:0001666|response to hypoxia;	GO:0005901|caveola;GO:0009986|cell surface;GO:0005905|coated pit;GO:0005769|early endosome;GO:0005794|Golgi apparatus;GO:0016021|integral component of membrane;GO:0005770|late endosome;GO:0034362|low-density lipoprotein particle;GO:0005764|lysosome;GO:0005886|plasma membrane;GO:0055038|recycling endosome membrane;	GO:0005509|calcium ion binding;GO:0005041|low-density lipoprotein receptor activity;	K12473	LDLR; low-density lipoprotein receptor
ENSRNOG00000008414	29735	1858.65	13114	856.753	2.16941	1.1173	0	0	up	yes	Bsg	protein_coding	chr7:12875537-12882753:-	gi|158081773|ref|NP_001103352.1|	1996	0	basigin isoform 1 precursor [Rattus norvegicus]	gi|158081772|ref|NM_001109882.1|	1663	0	Rattus norvegicus basigin (Bsg), transcript variant 1, mRNA	P26453	773	0	Basigin	.	.	.	.	pfam07679	I-set	Immunoglobulin I-set domain.	GO:0046697|decidualization;GO:0007566|embryo implantation;GO:0042475|odontogenesis of dentin-containing tooth;GO:0072659|protein localization to plasma membrane;GO:0051591|response to cAMP;GO:0046689|response to mercury ion;GO:0043434|response to peptide hormone;	GO:0002080|acrosomal membrane;GO:0005887|integral component of plasma membrane;GO:0042470|melanosome;GO:0045121|membrane raft;GO:0005739|mitochondrion;GO:0042383|sarcolemma;	GO:0005537|mannose binding;	K06535	BSG, CD147; basigin
ENSRNOG00000015957	2626	164.143	11058	722.432	0.22721	-2.1379	0	0	down	yes	F13a1	protein_coding	chr17:28504623-28680362:+	gi|158186711|ref|NP_067730.2|	3948	0	coagulation factor XIII A chain [Rattus norvegicus]	gi|158186710|ref|NM_021698.2|	3468	0	Rattus norvegicus coagulation factor XIII A1 chain (F13a1), mRNA	O08619	1490	0	Coagulation factor XIII A chain	.	.	.	.	pfam00868	Transglut_N	Transglutaminase family.	GO:0007596|blood coagulation;GO:0072378|blood coagulation, fibrin clot formation;GO:0018149|peptide cross-linking;GO:0042060|wound healing;	GO:0005737|cytoplasm;GO:0005576|extracellular region;	GO:0046872|metal ion binding;GO:0003810|protein-glutamine gamma-glutamyltransferase activity;	K03917	F13A1; coagulation factor XIII A1 polypeptide [EC:2.3.2.13]
ENSRNOG00000007284	8685	542.873	1266	82.7093	6.56364	2.7145	0	0	up	yes	Slc2a1	protein_coding	chr5:138154673-138182897:+	gi|20301952|ref|NP_620182.1|	2389	0	solute carrier family 2, facilitated glucose transporter member 1 [Rattus norvegicus]	gi|20301951|ref|NM_138827.1|	2533	0	Rattus norvegicus solute carrier family 2 member 1 (Slc2a1), mRNA	P11167	924	0	Solute carrier family 2, facilitated glucose transporter member 1	YBR241c	196	2e-53	COG0477	pfam00083	Sugar_tr	Sugar (and other) transporter.	GO:0071474|cellular hyperosmotic response;GO:0042149|cellular response to glucose starvation;GO:0071260|cellular response to mechanical stimulus;GO:0021987|cerebral cortex development;GO:0070837|dehydroascorbic acid transport;GO:0007565|female pregnancy;GO:1904659|glucose transmembrane transport;GO:0065003|macromolecular complex assembly;GO:0032868|response to insulin;GO:0006970|response to osmot…	GO:0016324|apical plasma membrane;GO:0016323|basolateral plasma membrane;GO:0005901|caveola;GO:0005911|cell-cell junction;GO:0030864|cortical actin cytoskeleton;GO:0005737|cytoplasm;GO:0005829|cytosol;GO:0001939|female pronucleus;GO:0005887|integral component of plasma membrane;GO:0014704|intercalated disc;GO:0042470|melanosome;GO:0030496|midbody;GO:0005886|plasma membrane;GO:0042383|sarcolemma;G…	GO:0055056|D-glucose transmembrane transporter activity;GO:0033300|dehydroascorbic acid transporter activity;GO:0005355|glucose transmembrane transporter activity;GO:0042802|identical protein binding;GO:0019900|kinase binding;GO:0043621|protein self-association;GO:0042910|xenobiotic transporter activity;	K07299	SLC2A1, GLUT1; MFS transporter, SP family, solute carrier family 2 (facilitated glucose transporter), member 1
ENSRNOG00000019598	7796	487.305	931	60.8233	8.01181	3.00213	0	0	up	yes	Vegfa	protein_coding	chr9:17340341-17355681:+	gi|160358789|ref|NP_114024.2|	1436	0	vascular endothelial growth factor A isoform 1 [Rattus norvegicus]	gi|560186573|ref|NM_031836.3|	3546	0	Rattus norvegicus vascular endothelial growth factor A (Vegfa), transcript variant 1, mRNA	P16612	379	4e-121	Vascular endothelial growth factor A	.	.	.	.	pfam00341	PDGF	PDGF/VEGF domain.	GO:0007568|aging;GO:0001525|angiogenesis;GO:0060978|angiogenesis involved in coronary vascular morphogenesis;GO:0001974|blood vessel remodeling;GO:0060326|cell chemotaxis;GO:0071549|cellular response to dexamethasone stimulus;GO:0035690|cellular response to drug;GO:0044344|cellular response to fibroblast growth factor stimulus;GO:0007565|female pregnancy;GO:0030212|hyaluronan metabolic process;GO…	GO:0005604|basement membrane;GO:0005615|extracellular space;GO:0016020|membrane;GO:0031982|vesicle;	GO:0042056|chemoattractant activity;GO:0008083|growth factor activity;GO:0019838|growth factor binding;GO:0008201|heparin binding;GO:0042803|protein homodimerization activity;GO:0043183|vascular endothelial growth factor receptor 1 binding;GO:0043184|vascular endothelial growth factor receptor 2 binding;GO:0005172|vascular endothelial growth factor receptor binding;	K05448	VEGFA; vascular endothelial growth factor A
ENSRNOG00000012804	14318	894.976	29064	1898.79	0.471341	-1.08516	0	0	down	yes	C1qc	protein_coding	chr5:155255005-155258392:-	gi|564353658|ref|XP_006239287.1|	1075	7e-144	PREDICTED: complement C1q subcomponent subunit C isoform X1 [Rattus norvegicus]	gi|564353657|ref|XM_006239225.1|	1082	0	PREDICTED: Rattus norvegicus complement component 1, q subcomponent, C chain (C1qc), transcript variant X1, mRNA	P31722	412	9e-143	Complement C1q subcomponent subunit C	.	.	.	.	pfam00386	C1q	C1q domain. C1q is a subunit of the C1 enzyme complex that activates the serum complement system.	GO:0006958|complement activation, classical pathway;GO:0045087|innate immune response;	GO:0005581|collagen trimer;GO:0005576|extracellular region;	.	K03988	C1QG; complement C1q subcomponent subunit C
ENSRNOG00000043503	4753	297.096	14724	961.936	0.308852	-1.69501	0	0	down	yes	Ehd1	protein_coding	chr1:221644867-221667239:+	gi|169642494|gb|AAI60908.1|	2706	0	Ehd1 protein [Rattus norvegicus]	gi|209870106|ref|NM_001011939.2|	3232	0	Rattus norvegicus EH-domain containing 1 (Ehd1), mRNA	Q641Z6	1043	0	EH domain-containing protein 1	.	.	.	.	pfam00350	Dynamin_N	Dynamin family.	GO:1990090|cellular response to nerve growth factor stimulus;GO:0042632|cholesterol homeostasis;GO:0060271|cilium morphogenesis;GO:0032456|endocytic recycling;GO:0006897|endocytosis;GO:0006886|intracellular protein transport;GO:0034383|low-density lipoprotein particle clearance;GO:0031175|neuron projection development;GO:0010886|positive regulation of cholesterol storage;GO:2001137|positive regul…	GO:0020018|ciliary pocket membrane;GO:0031901|early endosome membrane;GO:0030139|endocytic vesicle;GO:0010008|endosome membrane;GO:0005811|lipid particle;GO:0043209|myelin sheath;GO:0048471|perinuclear region of cytoplasm;GO:0005886|plasma membrane;GO:0031095|platelet dense tubular network membrane;GO:0055038|recycling endosome membrane;	GO:0005524|ATP binding;GO:0005509|calcium ion binding;GO:0005525|GTP binding;	K12483	EHD1; EH domain-containing protein 1
ENSRNOG00000014350	11885	742.896	2921	190.832	3.89292	1.96085	0	0	up	yes	Cyr61	protein_coding	chr2:251529354-251532312:-	gi|625223734|ref|XP_003512990.2|	1769	0	PREDICTED: protein CYR61 isoform X1 [Cricetulus griseus]	gi|31542446|ref|NM_031327.2|	1970	0	Rattus norvegicus cysteine-rich, angiogenic inducer, 61 (Cyr61), mRNA	Q9ES72	656	0	Protein CYR61	.	.	.	.	pfam00007	Cys_knot	Cystine-knot domain. The family comprises glycoprotein hormones and the C-terminal domain of various extracellular proteins. It is believed to be involved in disulfide-linked dimerization.	GO:0007155|cell adhesion;GO:0007267|cell-cell signaling;GO:0006935|chemotaxis;GO:0060548|negative regulation of cell death;GO:0045766|positive regulation of angiogenesis;GO:0030335|positive regulation of cell migration;GO:0001558|regulation of cell growth;GO:0007165|signal transduction;	GO:0005576|extracellular region;	GO:0008201|heparin binding;GO:0005520|insulin-like growth factor binding;GO:0005178|integrin binding;	K06829	CYR61; cysteine rich protein 61
ENSRNOG00000061373	15603	975.297	4901	320.188	3.04601	1.60692	0	0	up	yes	Loxl3	protein_coding	chr4:113866804-113883477:+	gi|157823193|ref|NP_001101336.1|	4001	0	lysyl oxidase homolog 3 precursor [Rattus norvegicus]	gi|158186679|ref|NM_001107866.2|	2604	0	Rattus norvegicus lysyl oxidase-like 3 (Loxl3), mRNA	Q9Z175	1506	0	Lysyl oxidase homolog 3	.	.	.	.	pfam01186	Lysyl_oxidase	Lysyl oxidase.	GO:0001837|epithelial to mesenchymal transition;GO:0006954|inflammatory response;GO:0030324|lung development;GO:2000329|negative regulation of T-helper 17 cell lineage commitment;GO:0045892|negative regulation of transcription, DNA-templated;GO:0018057|peptidyl-lysine oxidation;GO:2001046|positive regulation of integrin-mediated signaling pathway;GO:0060021|palate development;GO:0061053|somite de…	GO:0005737|cytoplasm;GO:0005576|extracellular region;GO:0005615|extracellular space;GO:0016020|membrane;GO:0005634|nucleus;	GO:0005507|copper ion binding;GO:0001968|fibronectin binding;GO:0004720|protein-lysine 6-oxidase activity;GO:0005044|scavenger receptor activity;	K00280	LOXL2_3_4; lysyl oxidase-like protein 2/3/4 [EC:1.4.3.-]
ENSRNOG00000007081	6791	424.485	17199	1123.63	0.37778	-1.40438	0	0	down	yes	Xdh	protein_coding	chr6:25149235-25211494:-	gi|149050678|gb|EDM02851.1|	6742	0	rCG61833 [Rattus norvegicus]	gi|8394543|ref|NM_017154.1|	4160	0	Rattus norvegicus xanthine dehydrogenase (Xdh), mRNA	P22985	2600	0	Xanthine dehydrogenase/oxidase	CC2618	589	0	COG4631	pfam02738	Ald_Xan_dh_C2	Molybdopterin-binding domain of aldehyde dehydrogenase.	GO:0007568|aging;GO:0071347|cellular response to interleukin-1;GO:0071356|cellular response to tumor necrosis factor;GO:0006150|hypoxanthine oxidation;GO:0010044|response to aluminum ion;GO:0097184|response to azide;GO:0034465|response to carbon monoxide;GO:0009408|response to heat;GO:0042542|response to hydrogen peroxide;GO:0032496|response to lipopolysaccharide;GO:0009115|xanthine catabolic pro…	GO:0005829|cytosol;GO:0005615|extracellular space;GO:0005777|peroxisome;	GO:0051537|2 iron, 2 sulfur cluster binding;GO:0009055|electron carrier activity;GO:0050660|flavin adenine dinucleotide binding;GO:0005506|iron ion binding;GO:0043546|molybdopterin cofactor binding;GO:0050421|nitrite reductase (NO-forming) activity;GO:0016614|oxidoreductase activity, acting on CH-OH group of donors;GO:0016903|oxidoreductase activity, acting on the aldehyde or oxo group of donors;…	K00106	XDH; xanthine dehydrogenase/oxidase [EC:1.17.1.4 1.17.3.2]
ENSRNOG00000001766	597	37.3167	5806	379.313	0.0983797	-3.34549	0	0	down	yes	Tfrc	protein_coding	chr11:71397383-71419223:-	gi|281306746|ref|NP_073203.1|	4101	0	transferrin receptor protein 1 [Rattus norvegicus]	gi|281306745|ref|NM_022712.1|	4747	0	Rattus norvegicus transferrin receptor (Tfrc), mRNA	Q62351	1457	0	Transferrin receptor protein 1	.	.	.	.	pfam04253	TFR_dimer	Transferrin receptor-like dimerization domain. This domain is involved in dimerization of the transferrin receptor as shown in its crystal structure.	GO:0006879|cellular iron ion homeostasis;GO:0035690|cellular response to drug;GO:0031668|cellular response to extracellular stimulus;GO:0071281|cellular response to iron ion;GO:1990830|cellular response to leukemia inhibitory factor;GO:0097286|iron ion import;GO:0030316|osteoclast differentiation;GO:0030890|positive regulation of B cell proliferation;GO:0045780|positive regulation of bone resorpt…	GO:0016323|basolateral plasma membrane;GO:0009986|cell surface;GO:0005905|coated pit;GO:0005737|cytoplasm;GO:0031410|cytoplasmic vesicle;GO:0005769|early endosome;GO:0005768|endosome;GO:0010008|endosome membrane;GO:0009897|external side of plasma membrane;GO:0070062|extracellular exosome;GO:0005576|extracellular region;GO:0005615|extracellular space;GO:1990712|HFE-transferrin receptor complex;GO:…	GO:0051087|chaperone binding;GO:0003725|double-stranded RNA binding;GO:0030544|Hsp70 protein binding;GO:0042802|identical protein binding;GO:0005381|iron ion transmembrane transporter activity;GO:0042803|protein homodimerization activity;GO:0004998|transferrin receptor activity;GO:0033570|transferrin transmembrane transporter activity;	K06503	TFRC, CD71; transferrin receptor
ENSRNOG00000023972	45919	2870.26	25733	1681.17	1.7073	0.771718	0	0	up	no	Col4a2	protein_coding	chr16:83387364-83438561:-	gi|149057578|gb|EDM08821.1|	3506	0	procollagen, type IV, alpha 2 (predicted) [Rattus norvegicus]	gi|672080786|ref|XM_008771417.1|	4914	0	PREDICTED: Rattus norvegicus collagen, type IV, alpha 2 (Col4a2), transcript variant X2, mRNA	P08122	1300	0	Collagen alpha-2(IV) chain	.	.	.	.	pfam01413	C4	C-terminal tandem repeated domain in type 4 procollagen. Duplicated domain in C-terminus of type 4 collagens. Mutations in alpha-5 collagen IV are associated with X-linked Alport syndrome.	GO:0007568|aging;GO:0001525|angiogenesis;GO:0071560|cellular response to transforming growth factor beta stimulus;GO:0038063|collagen-activated tyrosine kinase receptor signaling pathway;GO:0035987|endodermal cell differentiation;GO:0016525|negative regulation of angiogenesis;GO:0014823|response to activity;GO:0006351|transcription, DNA-templated;	GO:0005604|basement membrane;GO:0005587|collagen type IV trimer;GO:0031012|extracellular matrix;GO:0005576|extracellular region;GO:0005615|extracellular space;	GO:0005201|extracellular matrix structural constituent;	K06237	COL4A; collagen, type IV, alpha
ENSRNOG00000030183	11066	691.703	2805	183.254	3.77456	1.91631	0	0	up	yes	Plod2	protein_coding	chr8:99977334-100059736:+	gi|218931161|ref|NP_787065.2|	3798	0	procollagen-lysine,2-oxoglutarate 5-dioxygenase 2 isoform 1 precursor [Rattus norvegicus]	gi|218931160|ref|NM_175869.3|	3672	0	Rattus norvegicus procollagen lysine, 2-oxoglutarate 5-dioxygenase 2 (Plod2), transcript variant 1, mRNA	Q811A3	1407	0	Procollagen-lysine,2-oxoglutarate 5-dioxygenase 2	.	.	.	.	pfam03171	2OG-FeII_Oxy	2OG-Fe(II) oxygenase superfamily. This family contains members of the 2-oxoglutarate (2OG) and Fe(II)-dependent oxygenase superfamily. This family includes the C-terminal of prolyl 4-hydroxylase alpha subunit. The holoenzyme has the activity EC:1.14.11.2 catalyzing the reaction: Procollagen L-proline + 2-oxoglutarate + O2 <=> procollagen trans- 4-hydroxy-L-proline + succinate + CO2. The full enzy…	GO:0032870|cellular response to hormone stimulus;GO:0001666|response to hypoxia;	GO:0030867|rough endoplasmic reticulum membrane;	GO:0005506|iron ion binding;GO:0031418|L-ascorbic acid binding;GO:0008475|procollagen-lysine 5-dioxygenase activity;	.	.
ENSRNOG00000000488	7015	438.487	959	62.6526	6.9987	2.80709	0	0	up	yes	Hmga1	protein_coding	chr20:7136007-7138980:+	gi|564397148|ref|XP_006256218.1|	280	8e-30	PREDICTED: high mobility group protein HMG-I/HMG-Y isoform X1 [Rattus norvegicus]	gi|672085912|ref|XM_006256157.2|	324	7e-168	PREDICTED: Rattus norvegicus high mobility group AT-hook 1 (Hmga1), transcript variant X3, mRNA	Q8K585	112	3e-31	High mobility group protein HMG-I/HMG-Y	.	.	.	.	pfam02178	AT_hook	AT hook motif. At hooks are DNA binding motifs with a preference for A/T rich regions.	GO:0006284|base-excision repair;GO:0008285|negative regulation of cell proliferation;GO:0045892|negative regulation of transcription, DNA-templated;GO:0090402|oncogene-induced cell senescence;GO:2000774|positive regulation of cellular senescence;GO:0045893|positive regulation of transcription, DNA-templated;GO:0006355|regulation of transcription, DNA-templated;GO:0035986|senescence-associated het…	GO:0005634|nucleus;GO:0035985|senescence-associated heterochromatin focus;	GO:0003677|DNA binding;GO:0003700|transcription factor activity, sequence-specific DNA binding;GO:0003906|DNA-(apurinic or apyrimidinic site) lyase activity;GO:0030374|ligand-dependent nuclear receptor transcription coactivator activity;GO:0042975|peroxisome proliferator activated receptor binding;GO:0042974|retinoic acid receptor binding;GO:0046965|retinoid X receptor binding;GO:0008134|transcri…	K09282	HMGA1; high mobility group AT-hook protein 1
ENSRNOG00000008012	1543	96.4483	7877	514.614	0.187419	-2.41566	0	0	down	yes	Abcb1a	protein_coding	chr4:22133521-22425515:-	gi|25453402|ref|NP_596892.1|	5810	0	ATP binding cassette subfamily B member 1 [Rattus norvegicus]	gi|672048788|ref|XM_006235994.2|	3212	0	PREDICTED: Rattus norvegicus ATP-binding cassette, sub-family B (MDR/TAP), member 1A (Abcb1a), transcript variant X1, mRNA	P43245	2212	0	Multidrug resistance protein 1	SPCC663.03	454	1e-132	COG1132	pfam00664	ABC_membrane	ABC transporter transmembrane region. This family represents a unit of six transmembrane helices. Many members of the ABC transporter family (pfam00005) have two such regions.	GO:0007420|brain development;GO:0071217|cellular response to external biotic stimulus;GO:0071356|cellular response to tumor necrosis factor;GO:0014045|establishment of endothelial blood-brain barrier;GO:0007595|lactation;GO:0001890|placenta development;GO:0097327|response to antineoplastic agent;GO:0046685|response to arsenic-containing substance;GO:0042493|response to drug;GO:0033595|response to…	GO:0016324|apical plasma membrane;GO:0000139|Golgi membrane;GO:0016021|integral component of membrane;	GO:0005524|ATP binding;GO:0005215|transporter activity;GO:0008559|xenobiotic-transporting ATPase activity;	.	.
ENSRNOG00000011647	22414	1401.03	9475	619.013	2.26333	1.17845	0	0	up	yes	S100a6	protein_coding	chr2:190007216-190008511:+	gi|880937086|ref|XP_005080297.2|	405	2e-47	PREDICTED: protein S100-A6 isoform X1 [Mesocricetus auratus]	gi|298906521|emb|FQ222088.1|	458	0	Rattus norvegicus TL0ADA29YD14 mRNA sequence	P05964	152	2e-46	Protein S100-A6	.	.	.	.	pfam01023	S_100	S-100/ICaBP type calcium binding domain. The S-100 domain is a subfamily of the EF-hand calcium binding proteins.	.	GO:0005829|cytosol;GO:0031234|extrinsic component of cytoplasmic side of plasma membrane;GO:0005635|nuclear envelope;GO:0048471|perinuclear region of cytoplasm;GO:0001726|ruffle;	GO:0005509|calcium ion binding;GO:0048306|calcium-dependent protein binding;GO:0015075|ion transmembrane transporter activity;GO:0042803|protein homodimerization activity;GO:0044548|S100 protein binding;GO:0005523|tropomyosin binding;GO:0008270|zinc ion binding;	.	.
ENSRNOG00000025764	12306	769.211	3493	228.202	3.37075	1.75307	0	0	up	yes	AC128848.1	protein_coding	chr19:11302125-11302938:-	.	.	.	.	gi|298916789|emb|FQ210505.1|	335	6e-174	Rattus norvegicus TL0ABA27YJ04 mRNA sequence	.	.	.	.	.	.	.	.	pfam00131	Metallothio	Metallothionein.	.	.	.	.	.
ENSRNOG00000017672	1079	67.4451	6798	444.121	0.151862	-2.71917	0	0	down	yes	Akr1c14	protein_coding	chr17:69806065-69827112:-	gi|19924087|ref|NP_612556.1|	1732	0	3-alpha-hydroxysteroid dehydrogenase [Rattus norvegicus]	gi|767806535|ref|NM_138547.3|	2302	0	Rattus norvegicus aldo-keto reductase family 1, member C14 (Akr1c14), mRNA	P23457	671	0	3-alpha-hydroxysteroid dehydrogenase	slr0942	203	1e-57	COG0656	pfam00248	Aldo_ket_red	Aldo/keto reductase family. This family includes a number of K+ ion channel beta chain regulatory domains - these are reported to have oxidoreductase activity.	GO:0021766|hippocampus development;GO:0008202|steroid metabolic process;	GO:0005737|cytoplasm;	GO:0047042|androsterone dehydrogenase (B-specific) activity;GO:0016229|steroid dehydrogenase activity;	.	.
ENSRNOG00000027024	4703	293.971	183	11.9556	24.5885	4.61991	0	0	up	yes	Rgs16	protein_coding	chr13:71179910-71185216:+	gi|117606399|ref|NP_001071057.1|	950	1e-119	regulator of G-protein signaling 16 [Rattus norvegicus]	gi|672074469|ref|XM_006250010.2|	2393	0	PREDICTED: Rattus norvegicus regulator of G-protein signaling 16 (Rgs16), transcript variant X2, mRNA	P56700	367	8e-120	Regulator of G-protein signaling 16	.	.	.	.	pfam00615	RGS	Regulator of G protein signaling domain. RGS family members are GTPase-activating proteins for heterotrimeric G-protein alpha-subunits.	GO:0007186|G-protein coupled receptor signaling pathway;GO:0009968|negative regulation of signal transduction;GO:0043547|positive regulation of GTPase activity;	GO:0005737|cytoplasm;GO:0031224|intrinsic component of membrane;GO:0045121|membrane raft;GO:0005886|plasma membrane;	GO:0005096|GTPase activator activity;	.	.
ENSRNOG00000013009	31377	1961.28	15724	1027.27	1.90922	0.932986	0	0	up	no	Ldha	protein_coding	chr1:102900286-102909707:+	gi|564328458|ref|XP_006229294.1|	1716	0	PREDICTED: L-lactate dehydrogenase A chain isoform X1 [Rattus norvegicus]	gi|197245746|gb|BC168737.1|	1569	0	Rattus norvegicus lactate dehydrogenase A, mRNA (cDNA clone MGC:188833 IMAGE:6917937), complete cds	P04642	647	0	L-lactate dehydrogenase A chain	CAC0267	264	3e-82	COG0039	pfam00056	Ldh_1_N	lactate/malate dehydrogenase, NAD binding domain. L-lactate dehydrogenases are metabolic enzymes which catalyse the conversion of L-lactate to pyruvate, the last step in anaerobic glycolysis. L-2-hydroxyisocaproate dehydrogenases are also members of the family. Malate dehydrogenases catalyse the interconversion of malate to oxaloacetate. The enzyme participates in the citric acid cycle. L-lactate…	GO:0005975|carbohydrate metabolic process;GO:0006089|lactate metabolic process;GO:0019674|NAD metabolic process;GO:0043065|positive regulation of apoptotic process;GO:0048569|post-embryonic organ development;GO:0051591|response to cAMP;GO:0042493|response to drug;GO:0043627|response to estrogen;GO:0009749|response to glucose;GO:0042542|response to hydrogen peroxide;GO:0001666|response to hypoxia;…	GO:0005737|cytoplasm;	GO:0042802|identical protein binding;GO:0019900|kinase binding;GO:0004459|L-lactate dehydrogenase activity;GO:0004457|lactate dehydrogenase activity;GO:0051287|NAD binding;	K00016	LDH, ldh; L-lactate dehydrogenase [EC:1.1.1.27]
ENSRNOG00000005825	54891	3431.07	76633	5006.52	0.68532	-0.545149	0	0	down	no	Lyz2	protein_coding	chr7:60335969-60341264:-	gi|674274809|tpe|CDM98787.1|	738	7e-94	TPA: lysozyme f2 [Rattus norvegicus]	gi|298911928|emb|FQ229300.1|	1190	0	Rattus norvegicus TL0ADA48YG14 mRNA sequence	P00697	285	6e-94	Lysozyme C-1	.	.	.	.	pfam00062	Lys	C-type lysozyme/alpha-lactalbumin family. Alpha-lactalbumin is the regulatory subunit of lactose synthase, changing the substrate specificity of galactosyltransferase from N-acetylglucosamine to glucose. C-type lysozymes are secreted bacteriolytic enzymes that cleave the peptidoglycan of bacterial cell walls. Structure is a multi-domain, mixed alpha and beta fold, containing four conserved disulf…	GO:0016998|cell wall macromolecule catabolic process;GO:0019835|cytolysis;GO:0050829|defense response to Gram-negative bacterium;GO:0050830|defense response to Gram-positive bacterium;	GO:0005737|cytoplasm;GO:0005788|endoplasmic reticulum lumen;GO:0005615|extracellular space;GO:0000137|Golgi cis cisterna;GO:0005795|Golgi stack;GO:0005902|microvillus;GO:0048237|rough endoplasmic reticulum lumen;GO:0030141|secretory granule;GO:0030140|trans-Golgi network transport vesicle;	GO:0016798|hydrolase activity, acting on glycosyl bonds;GO:0003796|lysozyme activity;	.	.
ENSRNOG00000034254	24287	1518.11	39977	2611.74	0.581262	-0.782739	0	0	down	no	Actb	protein_coding	chr12:13715843-13718841:+	gi|45269029|gb|AAS55927.1|	2031	0	cytoskeletal beta actin, partial [Sus scrofa]	gi|298907175|emb|FQ232063.1|	1204	0	Rattus norvegicus TL0AEA67YC11 mRNA sequence	P60707	781	0	Actin, cytoplasmic 1	SPBC32H8.12c	723	0	COG5277	pfam00022	Actin	Actin.	.	GO:0015629|actin cytoskeleton;GO:0005856|cytoskeleton;GO:0097433|dense body;GO:0005925|focal adhesion;GO:0005634|nucleus;GO:0005886|plasma membrane;GO:0032991|macromolecular complex;	GO:0005524|ATP binding;	.	.
ENSRNOG00000003029	32709	2044.54	16746	1094.04	1.86881	0.902118	0	0	up	no	Calr	protein_coding	chr19:25956771-25961666:-	gi|11693172|ref|NP_071794.1|	1610	0	calreticulin precursor [Rattus norvegicus]	gi|166064019|ref|NM_022399.2|	1865	0	Rattus norvegicus calreticulin (Calr), mRNA	P18418	624	0	Calreticulin	.	.	.	.	pfam00262	Calreticulin	Calreticulin family.	GO:0055007|cardiac muscle cell differentiation;GO:0071285|cellular response to lithium ion;GO:0071310|cellular response to organic substance;GO:0090398|cellular senescence;GO:0061077|chaperone-mediated protein folding;GO:0030866|cortical actin cytoskeleton organization;GO:0071157|negative regulation of cell cycle arrest;GO:0033144|negative regulation of intracellular steroid hormone receptor sign…	GO:0001669|acrosomal vesicle;GO:0009986|cell surface;GO:0005737|cytoplasm;GO:0005829|cytosol;GO:0005783|endoplasmic reticulum;GO:0044322|endoplasmic reticulum quality control compartment;GO:0009897|external side of plasma membrane;GO:0031012|extracellular matrix;GO:0005615|extracellular space;GO:0005794|Golgi apparatus;GO:0043231|intracellular membrane-bounded organelle;GO:0042824|MHC class I pep…	GO:0050681|androgen receptor binding;GO:0005509|calcium ion binding;GO:0030246|carbohydrate binding;GO:0042562|hormone binding;GO:0005178|integrin binding;GO:0005506|iron ion binding;GO:0003729|mRNA binding;GO:0042277|peptide binding;GO:0031625|ubiquitin protein ligase binding;GO:0051082|unfolded protein binding;	K08057	CALR; calreticulin
ENSRNOG00000010253	3463	216.462	11111	725.895	0.2982	-1.74565	0	0	down	yes	Cd163	protein_coding	chr4:156752082-156785467:+	gi|157823809|ref|NP_001101357.1|	5541	0	scavenger receptor cysteine-rich type 1 protein M130 [Rattus norvegicus]	gi|157823808|ref|NM_001107887.1|	4220	0	Rattus norvegicus CD163 molecule (Cd163), mRNA	Q2VLH6	1930	0	Scavenger receptor cysteine-rich type 1 protein M130	.	.	.	.	pfam00530	SRCR	Scavenger receptor cysteine-rich domain. These domains are disulphide rich extracellular domains. These domains are found in several extracellular receptors and may be involved in protein-protein interactions.	GO:0006953|acute-phase response;	GO:0009897|external side of plasma membrane;GO:0005576|extracellular region;GO:0016021|integral component of membrane;GO:0005886|plasma membrane;	GO:0005044|scavenger receptor activity;	K06545	CD163; CD163 antigen
ENSRNOG00000012749	9343	584.003	20069	1311.13	0.445419	-1.16676	0	0	down	yes	C1qb	protein_coding	chr5:155246447-155252003:-	gi|149024327|gb|EDL80824.1|	966	3e-127	complement component 1, q subcomponent, beta polypeptide, isoform CRA_b [Rattus norvegicus]	gi|9506432|ref|NM_019262.1|	1048	0	Rattus norvegicus complement component 1, q subcomponent, B chain (C1qb), mRNA	P31721	370	4e-126	Complement C1q subcomponent subunit B	.	.	.	.	pfam00386	C1q	C1q domain. C1q is a subunit of the C1 enzyme complex that activates the serum complement system.	GO:0007568|aging;GO:0007420|brain development;GO:0006958|complement activation, classical pathway;GO:0006955|immune response;GO:0045087|innate immune response;GO:0051384|response to glucocorticoid;GO:0010033|response to organic substance;	GO:0005581|collagen trimer;GO:0005602|complement component C1 complex;	.	K03987	C1QB; complement C1q subcomponent subunit B
ENSRNOG00000003622	2805	175.332	9787	639.396	0.274215	-1.86662	0	0	down	yes	Cybb	protein_coding	chrX:14578264-14612547:+	gi|16876540|gb|AAG31606.3|AF298656_1	2861	0	NADPH oxidase beta subunit gp91phox [Rattus norvegicus]	gi|298891875|emb|FQ217794.1|	2943	0	Rattus norvegicus TL0ACA17YL01 mRNA sequence	Q61093	1075	0	Cytochrome b-245 heavy chain	.	.	.	.	pfam08030	NAD_binding_6	Ferric reductase NAD binding domain.	GO:0071276|cellular response to cadmium ion;GO:0071361|cellular response to ethanol;GO:0050665|hydrogen peroxide biosynthetic process;GO:0097411|hypoxia-inducible factor-1alpha signaling pathway;GO:0006954|inflammatory response;GO:0045087|innate immune response;GO:0055114|oxidation-reduction process;GO:0045766|positive regulation of angiogenesis;GO:0042535|positive regulation of tumor necrosis fa…	GO:0005737|cytoplasm;GO:0030425|dendrite;GO:0005783|endoplasmic reticulum;GO:0005794|Golgi apparatus;GO:0005887|integral component of plasma membrane;GO:0005622|intracellular;GO:0005739|mitochondrion;GO:0043020|NADPH oxidase complex;GO:0043025|neuronal cell body;GO:0005635|nuclear envelope;GO:0048471|perinuclear region of cytoplasm;GO:0045335|phagocytic vesicle;GO:0005886|plasma membrane;GO:00057…	GO:0009055|electron carrier activity;GO:0050660|flavin adenine dinucleotide binding;GO:0020037|heme binding;GO:0046872|metal ion binding;GO:0046982|protein heterodimerization activity;GO:0016175|superoxide-generating NADPH oxidase activity;GO:0005244|voltage-gated ion channel activity;	.	.
ENSRNOG00000015941	15270	954.482	5720	373.694	2.55418	1.35286	0	0	up	yes	Fkbp10	protein_coding	chr10:88326080-88338207:+	gi|62078969|ref|NP_001014142.1|	2946	0	peptidyl-prolyl cis-trans isomerase FKBP10 precursor [Rattus norvegicus]	gi|62078968|ref|NM_001014120.1|	2559	0	Rattus norvegicus FK506 binding protein 10 (Fkbp10), mRNA	Q61576	1110	0	Peptidyl-prolyl cis-trans isomerase FKBP10	YDR519w	102	7e-24	COG0545	pfam00254	FKBP_C	FKBP-type peptidyl-prolyl cis-trans isomerase.	GO:0061077|chaperone-mediated protein folding;GO:0000412|histone peptidyl-prolyl isomerization;	GO:0005737|cytoplasm;GO:0005788|endoplasmic reticulum lumen;GO:0005730|nucleolus;	GO:0005509|calcium ion binding;GO:0005528|FK506 binding;GO:0003755|peptidyl-prolyl cis-trans isomerase activity;	K09575	FKBP9_10; FK506-binding protein 9/10 [EC:5.2.1.8]
ENSRNOG00000031033	22715	1419.85	36834	2406.41	0.590027	-0.761146	0	0	down	no	Mt-nd2	protein_coding	chrMT:3904-4942:+	gi|110189716|ref|YP_665630.1|	940	3e-122	NADH dehydrogenase subunit 2 [Rattus norvegicus]	gi|755572967|gb|KP244683.1|	1039	0	Rattus norvegicus isolate 115 mitochondrion, complete genome	P11662	366	1e-123	NADH-ubiquinone oxidoreductase chain 2	Cj1566c	62	8e-10	COG1007	pfam00361	Oxidored_q1	NADH-Ubiquinone/plastoquinone (complex I), various chains. This family is part of complex I which catalyses the transfer of two electrons from NADH to ubiquinone in a reaction that is associated with proton translocation across the membrane.	GO:0006120|mitochondrial electron transport, NADH to ubiquinone;	GO:0016021|integral component of membrane;GO:0005747|mitochondrial respiratory chain complex I;GO:0005739|mitochondrion;GO:0014069|postsynaptic density;	GO:0035255|ionotropic glutamate receptor binding;GO:0008137|NADH dehydrogenase (ubiquinone) activity;GO:0019901|protein kinase binding;	K03879	ND2; NADH-ubiquinone oxidoreductase chain 2 [EC:1.6.5.3]
ENSRNOG00000002843	292	18.252	4169	272.366	0.067013	-3.89941	0	0	down	yes	Cxcl6	protein_coding	chr14:18860264-18862407:-	gi|672075826|ref|XP_008768277.1|	519	6e-60	PREDICTED: C-X-C motif chemokine 5 isoform X2 [Rattus norvegicus]	gi|672075825|ref|XM_008770055.1|	1624	0	PREDICTED: Rattus norvegicus chemokine (C-X-C motif) ligand 6 (Cxcl6), transcript variant X3, mRNA	P97885	203	6e-61	C-X-C motif chemokine 5	.	.	.	.	pfam00048	IL8	Small cytokines (intecrine/chemokine), interleukin-8 like. Includes a number of secreted growth factors and interferons involved in mitogenic, chemotactic, and inflammatory activity. Structure contains two highly conserved disulfide bonds.	GO:0031100|organ regeneration;GO:0071222|cellular response to lipopolysaccharide;GO:0070098|chemokine-mediated signaling pathway;GO:0001816|cytokine production;GO:0007186|G-protein coupled receptor signaling pathway;GO:0006955|immune response;GO:0006954|inflammatory response;GO:0030901|midbrain development;GO:0002446|neutrophil mediated immunity;GO:0046427|positive regulation of JAK-STAT cascade;…	GO:0005615|extracellular space;	GO:0008009|chemokine activity;GO:0045236|CXCR chemokine receptor binding;	K05506	CXCL5_6, SCYB5_6; C-X-C motif chemokine 5/6
ENSRNOG00000018282	8095	505.994	17481	1142.05	0.443056	-1.17444	0	0	down	yes	Gda	protein_coding	chr1:238982392-239057732:-	gi|50510861|dbj|BAD32416.1|	2278	0	mKIAA1258 protein [Mus musculus]	gi|4731643|gb|AF026472.2|AF026472	1555	0	Rattus norvegicus guanine aminohydrolase (GAH) mRNA, complete cds	Q9WTT6	865	0	Guanine deaminase	SPCC1672.03c	316	3e-99	COG0402	pfam01979	Amidohydro_1	Amidohydrolase family. This family of enzymes are a a large metal dependent hydrolase superfamily. The family includes Adenine deaminase EC:3.5.4.2 that hydrolyses adenine to form hypoxanthine and ammonia. Adenine deaminases reaction is important for adenine utilisation as a purine and also as a nitrogen source. This family also includes dihydroorotase and N-acetylglucosamine-6-phosphate deacetyl…	GO:0006147|guanine catabolic process;GO:0046098|guanine metabolic process;GO:0031116|positive regulation of microtubule polymerization;	.	GO:0008892|guanine deaminase activity;GO:0008270|zinc ion binding;	.	.
ENSRNOG00000031979	22208	1388.16	35877	2343.89	0.592245	-0.755733	0	0	down	no	Mt-atp6	protein_coding	chrMT:7919-8599:+	gi|110189720|ref|YP_665634.1|	753	1e-97	ATP synthase F0 subunit 6 [Rattus norvegicus]	gi|755572967|gb|KP244683.1|	681	0	Rattus norvegicus isolate 115 mitochondrion, complete genome	P05504	294	5e-99	ATP synthase subunit a	RC0027	69.7	1e-13	COG0356	pfam00119	ATP-synt_A	ATP synthase A chain.	GO:0007568|aging;GO:0015986|ATP synthesis coupled proton transport;GO:0055093|response to hyperoxia;	GO:0016021|integral component of membrane;GO:0005753|mitochondrial proton-transporting ATP synthase complex;GO:0045263|proton-transporting ATP synthase complex, coupling factor F(o);	GO:0016887|ATPase activity;GO:0015078|hydrogen ion transmembrane transporter activity;	K02126	ATPeF0A, MTATP6, ATP6; F-type H+-transporting ATPase subunit a
ENSRNOG00000043007	11758	734.958	3858	252.048	2.91595	1.54396	0	0	up	yes	Rcn3	protein_coding	chr1:101076898-101086198:-	gi|56744249|ref|NP_001008694.1|	1685	0	reticulocalbin-3 precursor [Rattus norvegicus]	gi|158749645|ref|NM_001008694.2|	1323	0	Rattus norvegicus reticulocalbin 3 (Rcn3), mRNA	Q8BH97	645	0	Reticulocalbin-3	.	.	.	.	pfam13499	EF-hand_7	EF-hand domain pair.	.	GO:0005788|endoplasmic reticulum lumen;	GO:0005509|calcium ion binding;	.	.
ENSRNOG00000054890	4294	268.405	11621	759.213	0.353531	-1.50009	0	0	down	yes	Flna	protein_coding	chrX:156463953-156487245:+	gi|197386807|ref|NP_001128071.1|	13471	0	filamin-A [Rattus norvegicus]	gi|197386806|ref|NM_001134599.1|	8412	0	Rattus norvegicus filamin A (Flna), mRNA	Q8BTM8	5125	0	Filamin-A	ECU09g0290	147	2e-35	COG5069	pfam00630	Filamin	Filamin/ABP280 repeat.	GO:0051764|actin crosslink formation;GO:0030036|actin cytoskeleton organization;GO:0031532|actin cytoskeleton reorganization;GO:0007195|adenylate cyclase-inhibiting dopamine receptor signaling pathway;GO:0001525|angiogenesis;GO:0001974|blood vessel remodeling;GO:0045216|cell-cell junction organization;GO:0060271|cilium morphogenesis;GO:0051220|cytoplasmic sequestering of protein;GO:0045022|early …	GO:0015629|actin cytoskeleton;GO:0005884|actin filament;GO:0032432|actin filament bundle;GO:0097440|apical dendrite;GO:0005903|brush border;GO:0005911|cell-cell junction;GO:0030863|cortical cytoskeleton;GO:0005737|cytoplasm;GO:0005829|cytosol;GO:0043198|dendritic shaft;GO:0030426|growth cone;GO:0031523|Myb complex;GO:0043025|neuronal cell body;GO:0005730|nucleolus;GO:0005634|nucleus;GO:0048471|pe…	GO:0003779|actin binding;GO:0051015|actin filament binding;GO:0045296|cadherin binding;GO:0034988|Fc-gamma receptor I complex binding;GO:0001664|G-protein coupled receptor binding;GO:0051020|GTPase binding;GO:0044325|ion channel binding;GO:0019900|kinase binding;GO:0031852|mu-type opioid receptor binding;GO:0015459|potassium channel regulator activity;GO:0042803|protein homodimerization activity;…	.	.
ENSRNOG00000055962	53618	3351.5	33638	2197.61	1.52507	0.608872	0	0	up	no	Bgn	protein_coding	chrX:157319046-157331204:-	gi|8392983|ref|NP_058783.1|	1889	0	biglycan precursor [Rattus norvegicus]	gi|47939034|gb|BC072480.1|	2423	0	Rattus norvegicus biglycan, mRNA (cDNA clone MGC:91754 IMAGE:7104041), complete cds	P47853	732	0	Biglycan	lin0290_1	58.5	3e-08	COG4886	pfam13855	LRR_8	Leucine rich repeat.	GO:0001974|blood vessel remodeling;GO:0019221|cytokine-mediated signaling pathway;GO:0046426|negative regulation of JAK-STAT cascade;GO:0006469|negative regulation of protein kinase activity;GO:0019800|peptide cross-linking via chondroitin 4-sulfate glycosaminoglycan;	GO:0009986|cell surface;GO:0005737|cytoplasm;GO:0005576|extracellular region;GO:0042383|sarcolemma;GO:0030133|transport vesicle;	GO:0050840|extracellular matrix binding;GO:0005539|glycosaminoglycan binding;GO:0004860|protein kinase inhibitor activity;	K08118	BGN; biglycan
ENSRNOG00000050485	888	55.5062	5428	354.618	0.156524	-2.67554	0	0	down	yes	Gas1	protein_coding	chr17:4846789-4847940:+	gi|109505396|ref|XP_001066058.1|	1079	5e-142	PREDICTED: growth arrest-specific protein 1 [Rattus norvegicus]	gi|672080978|ref|XM_003751637.3|	1152	0	PREDICTED: Rattus norvegicus growth arrest-specific 1 (Gas1), mRNA	Q01721	346	4e-115	Growth arrest-specific protein 1	.	.	.	.	pfam02351	GDNF	GDNF/GAS1 domain. This cysteine rich domain is found in multiple copies in GNDF and GAS1 proteins. GDNF and neurturin (NTN) receptors are potent survival factors for sympathetic, sensory and central nervous system neurons. GDNF and neurturin promote neuronal survival by signaling through similar multicomponent receptors that consist of a common receptor tyrosine kinase and a member of a GPI-linke…	GO:0007411|axon guidance;GO:0043010|camera-type eye development;GO:0007050|cell cycle arrest;GO:0045165|cell fate commitment;GO:0021587|cerebellum morphogenesis;GO:0048589|developmental growth;GO:0021904|dorsal/ventral neural tube patterning;GO:0009953|dorsal/ventral pattern formation;GO:0048701|embryonic cranial skeleton morphogenesis;GO:0042733|embryonic digit morphogenesis;GO:0048598|embryonic…	GO:0046658|anchored component of plasma membrane;GO:0016020|membrane;GO:0005886|plasma membrane;	.	K06232	GAS1; growth arrest-specific 1
ENSRNOG00000018294	21932	1370.9	10435	681.731	2.01092	1.00785	0	0	up	yes	Hspa5	protein_coding	chr3:13838304-13842762:+	gi|25742763|ref|NP_037215.1|	3255	0	78 kDa glucose-regulated protein precursor [Rattus norvegicus]	gi|291490704|ref|NM_013083.2|	2562	0	Rattus norvegicus heat shock protein family A member 5 (Hspa5), mRNA	P06761	1256	0	Endoplasmic reticulum chaperone BiP	SPAC22A12.15c	845	0	COG0443	pfam00012	HSP70	Hsp70 protein. Hsp70 chaperones help to fold many proteins. Hsp70 assisted folding involves repeated cycles of substrate binding and release. Hsp70 activity is ATP dependent. Hsp70 proteins are made up of two regions: the amino terminus is the ATPase domain and the carboxyl terminus is the substrate binding region.	GO:0071236|cellular response to antibiotic;GO:0071277|cellular response to calcium ion;GO:0071320|cellular response to cAMP;GO:0035690|cellular response to drug;GO:0071480|cellular response to gamma radiation;GO:0042149|cellular response to glucose starvation;GO:0071353|cellular response to interleukin-4;GO:0071287|cellular response to manganese ion;GO:1990090|cellular response to nerve growth fa…	GO:0009986|cell surface;GO:0008180|COP9 signalosome;GO:0005737|cytoplasm;GO:0005783|endoplasmic reticulum;GO:0034663|endoplasmic reticulum chaperone complex;GO:0005788|endoplasmic reticulum lumen;GO:0005793|endoplasmic reticulum-Golgi intermediate compartment;GO:0030176|integral component of endoplasmic reticulum membrane;GO:0016020|membrane;GO:0030496|midbody;GO:0005739|mitochondrion;GO:0043209|…	GO:0005524|ATP binding;GO:0016887|ATPase activity;GO:0051787|misfolded protein binding;GO:0019904|protein domain specific binding;GO:0043022|ribosome binding;GO:0031625|ubiquitin protein ligase binding;GO:0051082|unfolded protein binding;	K09490	HSPA5, BIP; heat shock 70kDa protein 5
ENSRNOG00000001928	6004	375.292	1117	72.9749	5.14276	2.36254	0	0	up	yes	Il1rap	protein_coding	chr11:77463954-77593207:-	gi|268607708|ref|NP_001161312.1|	3536	0	interleukin-1 receptor accessory protein isoform b precursor [Rattus norvegicus]	gi|268607707|ref|NM_001167840.1|	2791	0	Rattus norvegicus interleukin 1 receptor accessory protein (Il1rap), transcript variant 2, mRNA	Q63621	969	0	Interleukin-1 receptor accessory protein	.	.	.	.	pfam01582	TIR	TIR domain. The Toll/interleukin-1 receptor (TIR) homology domain is an intracellular signalling domain found in MyD88, interleukin 1 receptor and the Toll receptor. It contains three highly-conserved regions, and mediates protein-protein interactions between the Toll-like receptors (TLRs) and signal-transduction components. TIR-like motifs are also found in plant proteins thought to be involved …	GO:0051965|positive regulation of synapse assembly;	GO:0005737|cytoplasm;GO:0016021|integral component of membrane;GO:0032991|macromolecular complex;	GO:0019966|interleukin-1 binding;GO:0004908|interleukin-1 receptor activity;GO:0005149|interleukin-1 receptor binding;GO:0030674|protein binding, bridging;	K04723	IL1RAP; interleukin 1 receptor accessory protein
ENSRNOG00000012181	2322	145.141	7912	516.9	0.280792	-1.83243	0	0	down	yes	Lpl	protein_coding	chr16:22537056-22561496:-	gi|6981168|ref|NP_036730.1|	2466	0	lipoprotein lipase precursor [Rattus norvegicus]	gi|205214|gb|L03294.1|RATLLIPA	3568	0	Rattus norvegicus lipoprotein lipase mRNA, complete cds	Q06000	954	0	Lipoprotein lipase	.	.	.	.	pfam00151	Lipase	Lipase.	GO:0042632|cholesterol homeostasis;GO:0006633|fatty acid biosynthetic process;GO:0016042|lipid catabolic process;GO:0055096|low-density lipoprotein particle mediated signaling;GO:0090197|positive regulation of chemokine secretion;GO:0010886|positive regulation of cholesterol storage;GO:0010744|positive regulation of macrophage derived foam cell differentiation;GO:0010890|positive regulation of se…	GO:0031225|anchored component of membrane;GO:0009986|cell surface;GO:0042627|chylomicron;GO:0031012|extracellular matrix;GO:0005615|extracellular space;GO:0005886|plasma membrane;GO:0034361|very-low-density lipoprotein particle;	GO:0034185|apolipoprotein binding;GO:0008201|heparin binding;GO:0004465|lipoprotein lipase activity;GO:0005102|receptor binding;GO:0017129|triglyceride binding;	K01059	LPL; lipoprotein lipase [EC:3.1.1.34]
ENSRNOG00000026963	22772	1423.41	11327	740.006	1.92351	0.943742	0	0	up	no	Hsp90b1	protein_coding	chr7:27226569-27240533:-	gi|51858886|gb|AAH81917.1|	2875	0	Tra1 protein [Rattus norvegicus]	gi|51858885|gb|BC081917.1|	3162	0	Rattus norvegicus tumor rejection antigen gp96, mRNA (cDNA clone MGC:93881 IMAGE:7112411), complete cds	Q66HD0	1088	0	Endoplasmin	YMR186w	438	4e-138	COG0326	pfam00183	HSP90	Hsp90 protein.	GO:0071287|cellular response to manganese ion;GO:0006457|protein folding;GO:0030433|ER-associated ubiquitin-dependent protein catabolic process;	GO:0005788|endoplasmic reticulum lumen;GO:0042470|melanosome;GO:0005790|smooth endoplasmic reticulum;	GO:0005524|ATP binding;GO:0051082|unfolded protein binding;	K09487	HSP90B, TRA1; heat shock protein 90kDa beta
ENSRNOG00000019048	8147	509.245	16746	1094.04	0.465474	-1.10323	0	0	down	yes	Sod2	protein_coding	chr1:47914759-47921587:-	gi|8394331|ref|NP_058747.1|	1029	1e-132	superoxide dismutase [Mn], mitochondrial precursor [Rattus norvegicus]	gi|47575854|ref|NM_017051.2|	2063	0	Rattus norvegicus superoxide dismutase 2, mitochondrial (Sod2), mRNA	P07895	400	5e-134	Superoxide dismutase [Mn], mitochondrial	CT294	181	1e-51	COG0605	pfam00081	Sod_Fe_N	Iron/manganese superoxide dismutases, alpha-hairpin domain. superoxide dismutases (SODs) catalyse the conversion of superoxide radicals to hydrogen peroxide and molecular oxygen. Three evolutionarily distinct families of SODs are known, of which the Mn/Fe-binding family is one. In humans, there is a cytoplasmic Cu/Zn SOD, and a mitochondrial Mn/Fe SOD. N-terminal domain is a long alpha antiparall…	GO:0003069|vasodilation by acetylcholine involved in regulation of systemic arterial blood pressure;GO:0001315|age-dependent response to reactive oxygen species;GO:0007568|aging;GO:0071361|cellular response to ethanol;GO:0003032|detection of oxygen;GO:0048773|erythrophore differentiation;GO:0006749|glutathione metabolic process;GO:0007507|heart development;GO:0030097|hemopoiesis;GO:0050665|hydrog…	GO:0005737|cytoplasm;GO:0042645|mitochondrial nucleoid;GO:0005739|mitochondrion;GO:0043209|myelin sheath;	GO:0003677|DNA binding;GO:0019899|enzyme binding;GO:0042802|identical protein binding;GO:0030145|manganese ion binding;GO:0019825|oxygen binding;GO:0004784|superoxide dismutase activity;	K04564	SOD2; superoxide dismutase, Fe-Mn family [EC:1.15.1.1]
ENSRNOG00000020266	82839	5178.02	57944	3785.55	1.36784	0.451898	0	0	up	no	Eef2	protein_coding	chr7:11401501-11406771:-	gi|8393296|ref|NP_058941.1|	4467	0	elongation factor 2 [Rattus norvegicus]	gi|45433568|ref|NM_017245.2|	2914	0	Rattus norvegicus eukaryotic translation elongation factor 2 (Eef2), mRNA	P05197	1725	0	Elongation factor 2	YOR133w	1147	0	COG0480	pfam00009	GTP_EFTU	Elongation factor Tu GTP binding domain. This domain contains a P-loop motif, also found in several other families such as pfam00071, pfam00025 and pfam00063. Elongation factor Tu consists of three structural domains, this plus two C-terminal beta barrel domains.	GO:0007568|aging;GO:1990416|cellular response to brain-derived neurotrophic factor stimulus;GO:0014009|glial cell proliferation;GO:0002244|hematopoietic progenitor cell differentiation;GO:2000767|positive regulation of cytoplasmic translation;GO:0045727|positive regulation of translation;GO:0042493|response to drug;GO:0034976|response to endoplasmic reticulum stress;GO:0032355|response to estradi…	GO:0016235|aggresome;GO:0005737|cytoplasm;GO:0005829|cytosol;GO:0045121|membrane raft;GO:0005634|nucleus;GO:0005886|plasma membrane;GO:0042788|polysomal ribosome;	GO:0008097|5S rRNA binding;GO:0051015|actin filament binding;GO:0005525|GTP binding;GO:0003924|GTPase activity;GO:0002039|p53 binding;GO:0019901|protein kinase binding;GO:0043022|ribosome binding;GO:0003723|RNA binding;GO:0003746|translation elongation factor activity;	K03234	EEF2; elongation factor 2
ENSRNOG00000012779	1334	83.3844	5967	389.831	0.213899	-2.225	0	0	down	yes	Msr1	protein_coding	chr16:56813791-56900052:-	gi|564389351|ref|XP_006253268.1|	2291	0	PREDICTED: macrophage scavenger receptor types I and II isoform X1 [Rattus norvegicus]	gi|672080329|ref|XM_006253206.2|	1925	0	PREDICTED: Rattus norvegicus macrophage scavenger receptor 1 (Msr1), transcript variant X1, mRNA	P30204	656	0	Macrophage scavenger receptor types I and II	.	.	.	.	pfam00530	SRCR	Scavenger receptor cysteine-rich domain. These domains are disulphide rich extracellular domains. These domains are found in several extracellular receptors and may be involved in protein-protein interactions.	GO:0097242|beta-amyloid clearance;GO:0030301|cholesterol transport;GO:0042953|lipoprotein transport;GO:0010629|negative regulation of gene expression;GO:0006911|phagocytosis, engulfment;GO:0034381|plasma lipoprotein particle clearance;GO:0010886|positive regulation of cholesterol storage;GO:0010744|positive regulation of macrophage derived foam cell differentiation;	GO:0005581|collagen trimer;GO:0031410|cytoplasmic vesicle;GO:0005829|cytosol;GO:0016021|integral component of membrane;GO:0034362|low-density lipoprotein particle;GO:0005886|plasma membrane;	GO:0001540|beta-amyloid binding;GO:0030169|low-density lipoprotein particle binding;GO:0005044|scavenger receptor activity;	K06558	MSR1; macrophage scavenger receptor 1
ENSRNOG00000058898	18096	1131.13	29584	1932.76	0.58524	-0.772899	0	0	down	no	Nedd4	protein_coding	chr8:79323408-79408833:+	gi|158186672|ref|NP_037118.1|	4620	0	E3 ubiquitin-protein ligase NEDD4 [Rattus norvegicus]	gi|158186671|ref|NM_012986.1|	5349	0	Rattus norvegicus neural precursor cell expressed, developmentally down-regulated 4, E3 ubiquitin protein ligase (Nedd4), mRNA	Q62940	1754	0	E3 ubiquitin-protein ligase NEDD4	SPAC11G7.02	511	4e-159	COG5021	pfam00632	HECT	HECT-domain (ubiquitin-transferase). The name HECT comes from Homologous to the E6-AP Carboxyl Terminus.	GO:0006955|immune response;GO:0030948|negative regulation of vascular endothelial growth factor receptor signaling pathway;GO:0070534|protein K63-linked ubiquitination;GO:0016567|protein ubiquitination;GO:0048814|regulation of dendrite morphogenesis;GO:0014894|response to denervation involved in regulation of muscle adaptation;GO:0006511|ubiquitin-dependent protein catabolic process;	GO:0005737|cytoplasm;GO:0045121|membrane raft;GO:0005902|microvillus;GO:0005886|plasma membrane;	GO:0008022|protein C-terminus binding;GO:0061630|ubiquitin protein ligase activity;GO:0004842|ubiquitin-protein transferase activity;	K10591	NEDD4, RSP5; E3 ubiquitin-protein ligase NEDD4 [EC:2.3.2.26]
ENSRNOG00000010331	65288	4080.96	84076	5492.78	0.742967	-0.428629	0	0	down	no	Ctsb	protein_coding	chr15:46316741-46337612:+	gi|82830420|ref|NP_072119.2|	1821	0	cathepsin B preproprotein [Rattus norvegicus]	gi|82830419|ref|NM_022597.2|	1942	0	Rattus norvegicus cathepsin B (Ctsb), mRNA	P00787	701	0	Cathepsin B	AF1946_2	64.7	1e-10	COG4870	pfam00112	Peptidase_C1	Papain family cysteine protease.	GO:0006914|autophagy;GO:0071260|cellular response to mechanical stimulus;GO:0060548|negative regulation of cell death;GO:0006508|proteolysis;GO:0051603|proteolysis involved in cellular protein catabolic process;GO:0050790|regulation of catalytic activity;GO:0014075|response to amine;GO:0034097|response to cytokine;GO:0045471|response to ethanol;GO:0009749|response to glucose;GO:0070670|response t…	GO:0016324|apical plasma membrane;GO:0009986|cell surface;GO:0005737|cytoplasm;GO:0009897|external side of plasma membrane;GO:0005576|extracellular region;GO:0005615|extracellular space;GO:0005764|lysosome;GO:0042470|melanosome;GO:0005739|mitochondrion;GO:0042383|sarcolemma;	GO:0004197|cysteine-type endopeptidase activity;GO:0004175|endopeptidase activity;GO:0030984|kininogen binding;GO:0042277|peptide binding;GO:0043621|protein self-association;GO:0044877|macromolecular complex binding;	.	.
ENSRNOG00000006735	1154	72.1331	5518	360.497	0.200093	-2.32126	0	0	down	yes	Cdkn2b	protein_coding	chr5:107845951-107858104:-	gi|564351642|ref|XP_006238443.1|	625	1e-71	PREDICTED: cyclin-dependent kinase 4 inhibitor B isoform X2 [Rattus norvegicus]	gi|564351641|ref|XM_006238381.1|	1364	0	PREDICTED: Rattus norvegicus cyclin-dependent kinase inhibitor 2B (p15, inhibits CDK4) (Cdkn2b), transcript variant X2, mRNA	P55272	245	4e-73	Cyclin-dependent kinase 4 inhibitor B	.	.	.	.	pfam12796	Ank_2	Ankyrin repeats (3 copies).	GO:0007568|aging;GO:0007049|cell cycle;GO:0071560|cellular response to transforming growth factor beta stimulus;GO:0001889|liver development;GO:1902807|negative regulation of cell cycle G1/S phase transition;GO:0008285|negative regulation of cell proliferation;GO:0060253|negative regulation of glial cell proliferation;GO:0030858|positive regulation of epithelial cell differentiation;GO:0034097|re…	GO:0005634|nucleus;	.	K04685	CDKN2B, P15, INK4B; cyclin-dependent kinase inhibitor 2B
ENSRNOG00000019648	20598	1287.52	10091	659.257	1.95299	0.965682	0	0	up	no	Col6a3	processed_transcript	chr9:97926787-98004546:-	gi|392342464|ref|XP_003754596.1|	10138	0	PREDICTED: collagen alpha-3(VI) chain isoform X2 [Rattus norvegicus]	gi|672024296|ref|XM_006226938.2|	8907	0	PREDICTED: Rattus norvegicus collagen, type VI, alpha 3 (Col6a3), transcript variant X1, mRNA	P12111	3310	0	Collagen alpha-3(VI) chain	.	.	.	.	pfam00092	VWA	von Willebrand factor type A domain.	GO:0007155|cell adhesion;GO:0030198|extracellular matrix organization;GO:0007517|muscle organ development;	GO:0005589|collagen type VI trimer;GO:0005788|endoplasmic reticulum lumen;GO:0070062|extracellular exosome;GO:0031012|extracellular matrix;GO:0005576|extracellular region;GO:0005615|extracellular space;GO:1903561|extracellular vesicle;GO:0042383|sarcolemma;	GO:0004867|serine-type endopeptidase inhibitor activity;	K06238	COL6A; collagen, type VI, alpha
ENSRNOG00000010744	592	37.0042	4240	277.004	0.133587	-2.90415	0	0	down	yes	Nrp1	protein_coding	chr19:61332351-61485858:+	gi|26023947|ref|NP_659566.1|	4569	0	neuropilin-1 precursor [Rattus norvegicus]	gi|672085179|ref|XM_006255825.2|	5506	0	PREDICTED: Rattus norvegicus neuropilin 1 (Nrp1), transcript variant X2, mRNA	Q9QWJ9	1761	0	Neuropilin-1	.	.	.	.	pfam00629	MAM	MAM domain. An extracellular domain found in many receptors.	GO:0031532|actin cytoskeleton reorganization;GO:0060978|angiogenesis involved in coronary vascular morphogenesis;GO:0048846|axon extension involved in axon guidance;GO:0007411|axon guidance;GO:0007413|axonal fasciculation;GO:0060385|axonogenesis involved in innervation;GO:0001569|patterning of blood vessels;GO:0021785|branchiomotor neuron axon guidance;GO:0002042|cell migration involved in sprout…	GO:0030424|axon;GO:0009986|cell surface;GO:0005829|cytosol;GO:0005769|early endosome;GO:0005925|focal adhesion;GO:0030426|growth cone;GO:0016021|integral component of membrane;GO:0005883|neurofilament;GO:0043025|neuronal cell body;GO:0005886|plasma membrane;GO:0097443|sorting endosome;	GO:0005096|GTPase activator activity;GO:0008201|heparin binding;GO:0046872|metal ion binding;GO:0019901|protein kinase binding;GO:0017154|semaphorin receptor activity;GO:0038085|vascular endothelial growth factor binding;GO:0005021|vascular endothelial growth factor-activated receptor activity;	K06724	NRP1; neuropilin 1
ENSRNOG00000007159	285	17.8145	3436	224.478	0.0793597	-3.65545	0	0	down	yes	Ccl2	protein_coding	chr10:69412017-69413870:+	gi|13928714|ref|NP_113718.1|	685	1e-87	C-C motif chemokine 2 precursor [Rattus norvegicus]	gi|13928713|ref|NM_031530.1|	780	0	Rattus norvegicus chemokine (C-C motif) ligand 2 (Ccl2), mRNA	P14844	268	5e-89	C-C motif chemokine 2	.	.	.	.	pfam00048	IL8	Small cytokines (intecrine/chemokine), interleukin-8 like. Includes a number of secreted growth factors and interferons involved in mitogenic, chemotactic, and inflammatory activity. Structure contains two highly conserved disulfide bonds.	GO:0007568|aging;GO:0031100|organ regeneration;GO:0006874|cellular calcium ion homeostasis;GO:0071318|cellular response to ATP;GO:0071549|cellular response to dexamethasone stimulus;GO:0035690|cellular response to drug;GO:0071392|cellular response to estradiol stimulus;GO:0071398|cellular response to fatty acid;GO:0071333|cellular response to glucose stimulus;GO:0071403|cellular response to high …	GO:0043679|axon terminus;GO:0005737|cytoplasm;GO:0030425|dendrite;GO:0030139|endocytic vesicle;GO:0005615|extracellular space;GO:0043025|neuronal cell body;GO:0043204|perikaryon;GO:0048471|perinuclear region of cytoplasm;GO:0005791|rough endoplasmic reticulum;GO:0045202|synapse;	GO:0031727|CCR2 chemokine receptor binding;GO:0008009|chemokine activity;GO:0008201|heparin binding;	K14624	CCL2, MCP1; C-C motif chemokine 2
ENSRNOG00000045829	21851	1365.84	11053	722.105	1.89147	0.919508	0	0	up	no	Thbs1	protein_coding	chr3:109862117-109873466:+	gi|61556835|ref|NP_001013080.1|	5409	0	thrombospondin-1 precursor [Rattus norvegicus]	gi|61556834|ref|NM_001013062.1|	3455	0	Rattus norvegicus thrombospondin 1 (Thbs1), mRNA	P35441	2048	0	Thrombospondin-1	.	.	.	.	pfam05735	TSP_C	Thrombospondin C-terminal region. This region is found at the C-terminus of thrombospondin and related proteins.	GO:0000187|activation of MAPK activity;GO:0048266|behavioral response to pain;GO:0048514|blood vessel morphogenesis;GO:0007155|cell adhesion;GO:0007050|cell cycle arrest;GO:0016477|cell migration;GO:0071732|cellular response to nitric oxide;GO:0003197|endocardial cushion development;GO:0043652|engulfment of apoptotic cell;GO:0030198|extracellular matrix organization;GO:0003417|growth plate cartil…	GO:0009986|cell surface;GO:0005737|cytoplasm;GO:0005783|endoplasmic reticulum;GO:0009897|external side of plasma membrane;GO:0031012|extracellular matrix;GO:0005576|extracellular region;GO:0005615|extracellular space;GO:0005577|fibrinogen complex;GO:0031091|platelet alpha granule;GO:0016529|sarcoplasmic reticulum;GO:0030141|secretory granule;	GO:0005509|calcium ion binding;GO:0070052|collagen V binding;GO:0050840|extracellular matrix binding;GO:0070051|fibrinogen binding;GO:0017134|fibroblast growth factor binding;GO:0001968|fibronectin binding;GO:0008201|heparin binding;GO:0005178|integrin binding;GO:0043236|laminin binding;GO:0030169|low-density lipoprotein particle binding;GO:0001786|phosphatidylserine binding;GO:0050431|transformi…	.	.
ENSRNOG00000014090	1857	116.076	6675	436.086	0.266176	-1.90955	0	0	down	yes	Retsat	protein_coding	chr4:100465170-100474301:+	gi|149036430|gb|EDL91048.1|	2972	0	all-trans-13,14-dihydroretinol saturase, isoform CRA_b [Rattus norvegicus]	gi|21489984|ref|NM_145084.1|	1825	0	Rattus norvegicus retinol saturase (all trans retinol 13,14 reductase) (Retsat), mRNA	Q8VHE9	1105	0	All-trans-retinol 13,14-reductase	BH1848	89.7	7e-18	COG1233	pfam13450	NAD_binding_8	NAD(P)-binding Rossmann-like domain.	GO:0055114|oxidation-reduction process;GO:0042572|retinol metabolic process;	GO:0005789|endoplasmic reticulum membrane;GO:0031965|nuclear membrane;GO:0005640|nuclear outer membrane;	GO:0051786|all-trans-retinol 13,14-reductase activity;GO:0016491|oxidoreductase activity;	K09516	RETSAT; all-trans-retinol 13,14-reductase [EC:1.3.99.23]
ENSRNOG00000001607	10242	640.197	3571	233.298	2.74412	1.45634	0	0	up	yes	Adamts1	protein_coding	chr11:25342126-25350974:-	gi|148747506|ref|NP_077376.2|	5000	0	A disintegrin and metalloproteinase with thrombospondin motifs 1 precursor [Rattus norvegicus]	gi|148747505|ref|NM_024400.2|	4364	0	Rattus norvegicus ADAM metallopeptidase with thrombospondin type 1 motif, 1 (Adamts1), mRNA	Q9WUQ1	1927	0	A disintegrin and metalloproteinase with thrombospondin motifs 1	.	.	.	.	pfam05986	ADAM_spacer1	ADAM-TS Spacer 1. This family represents the Spacer-1 region from the ADAM-TS family of metalloproteinases.	GO:0071374|cellular response to parathyroid hormone stimulus;GO:0071380|cellular response to prostaglandin E stimulus;GO:0071305|cellular response to vitamin D;GO:0030728|ovulation;GO:0010976|positive regulation of neuron projection development;GO:0044691|tooth eruption;	GO:0031012|extracellular matrix;	GO:0008201|heparin binding;GO:0004222|metalloendopeptidase activity;GO:0008270|zinc ion binding;	.	.
ENSRNOG00000010208	8483	530.247	2587	169.012	3.13734	1.64954	0	0	up	yes	Timp1	protein_coding	chrX:1364786-1369384:-	gi|16758666|ref|NP_446271.1|	1044	2e-141	metalloproteinase inhibitor 1 precursor [Rattus norvegicus]	gi|298911615|emb|FQ222437.1|	740	0	Rattus norvegicus TL0ADA23YH16 mRNA sequence	P30120	406	6e-143	Metalloproteinase inhibitor 1	.	.	.	.	pfam00965	TIMP	Tissue inhibitor of metalloproteinase. Members of this family are common in extracellular regions of vertebrate species	GO:0007568|aging;GO:0051216|cartilage development;GO:0001775|cell activation;GO:0043066|negative regulation of apoptotic process;GO:0043086|negative regulation of catalytic activity;GO:0010951|negative regulation of endopeptidase activity;GO:0051045|negative regulation of membrane protein ectodomain proteolysis;GO:1901164|negative regulation of trophoblast cell migration;GO:0008284|positive regul…	GO:0031012|extracellular matrix;GO:0005615|extracellular space;	GO:0005125|cytokine activity;GO:0008083|growth factor activity;GO:0008191|metalloendopeptidase inhibitor activity;GO:0002020|protease binding;GO:0008270|zinc ion binding;	K16451	TIMP1; metallopeptidase inhibitor 1
ENSRNOG00000004249	453	28.3157	3706	242.117	0.11695	-3.09603	0	0	down	yes	Tlr7	protein_coding	chrX:28486869-28512957:+	gi|147900684|ref|NP_001091051.1|	5019	0	toll-like receptor 7 [Rattus norvegicus]	gi|672087353|ref|XM_008773170.1|	4165	0	PREDICTED: Rattus norvegicus toll-like receptor 7 (Tlr7), transcript variant X2, mRNA	P58681	1783	0	Toll-like receptor 7	MA2301_1	53.9	1e-06	COG4886	pfam01582	TIR	TIR domain. The Toll/interleukin-1 receptor (TIR) homology domain is an intracellular signalling domain found in MyD88, interleukin 1 receptor and the Toll receptor. It contains three highly-conserved regions, and mediates protein-protein interactions between the Toll-like receptors (TLRs) and signal-transduction components. TIR-like motifs are also found in plant proteins thought to be involved …	GO:0071260|cellular response to mechanical stimulus;GO:0051607|defense response to virus;GO:0007252|I-kappaB phosphorylation;GO:0006954|inflammatory response;GO:0045087|innate immune response;GO:0001774|microglial cell activation;GO:0002755|MyD88-dependent toll-like receptor signaling pathway;GO:0032722|positive regulation of chemokine production;GO:0045356|positive regulation of interferon-alpha…	GO:0005737|cytoplasm;GO:0032009|early phagosome;GO:0005783|endoplasmic reticulum;GO:0005789|endoplasmic reticulum membrane;GO:0005768|endosome;GO:0016021|integral component of membrane;GO:0005764|lysosome;GO:0005886|plasma membrane;GO:0043235|receptor complex;	GO:0003725|double-stranded RNA binding;GO:0008144|drug binding;GO:0003727|single-stranded RNA binding;GO:0035197|siRNA binding;GO:0004888|transmembrane signaling receptor activity;	K05404	TLR7; toll-like receptor 7
ENSRNOG00000054172	1981	123.826	6775	442.619	0.279759	-1.83775	0	0	down	yes	Ctnnb1	protein_coding	chr8:129617812-129627372:+	gi|6671684|ref|NP_031640.1|	4110	0	catenin beta-1 [Mus musculus]	gi|672063649|ref|XM_008766691.1|	2403	0	PREDICTED: Rattus norvegicus catenin (cadherin associated protein), beta 1 (Ctnnb1), transcript variant X1, mRNA	Q02248	1587	0	Catenin beta-1	.	.	.	.	pfam00514	Arm	Armadillo/beta-catenin-like repeat. Approx. 40 amino acid repeat. Tandem repeats form super-helix of helices that is proposed to mediate interaction of beta-catenin with its ligands. CAUTION: This family does not contain all known armadillo repeats.	GO:0034333|adherens junction assembly;GO:0034332|adherens junction organization;GO:0048513|organ development;GO:0009948|anterior/posterior axis specification;GO:0045453|bone resorption;GO:0001569|patterning of blood vessels;GO:0001658|branching involved in ureteric bud morphogenesis;GO:0060070|canonical Wnt signaling pathway;GO:0044336|canonical Wnt signaling pathway involved in negative regulati…	GO:0005912|adherens junction;GO:0043296|apical junction complex;GO:0045177|apical part of cell;GO:0016323|basolateral plasma membrane;GO:0030877|beta-catenin destruction complex;GO:0070369|beta-catenin-TCF7L2 complex;GO:0005923|bicellular tight junction;GO:0016342|catenin complex;GO:0005938|cell cortex;GO:0030054|cell junction;GO:0071944|cell periphery;GO:0031253|cell projection membrane;GO:00059…	GO:0045294|alpha-catenin binding;GO:0045296|cadherin binding;GO:0003682|chromatin binding;GO:0003700|transcription factor activity, sequence-specific DNA binding;GO:0019899|enzyme binding;GO:0030331|estrogen receptor binding;GO:1990226|histone methyltransferase binding;GO:0070411|I-SMAD binding;GO:0044325|ion channel binding;GO:0035255|ionotropic glutamate receptor binding;GO:0019900|kinase bindi…	K02105	CTNNB1; catenin beta 1
ENSRNOG00000057092	3230	201.898	212	13.8502	14.5772	3.86564	0	0	up	yes	Slfn4	protein_coding	chr10:70411738-70435156:+	gi|16758506|ref|NP_446139.1|	3009	0	schlafen 4 [Rattus norvegicus]	gi|672068330|ref|XM_008767933.1|	4857	0	PREDICTED: Rattus norvegicus schlafen 3 (Slfn3), transcript variant X1, mRNA	Q8IYM2	446	3e-138	Schlafen family member 12	.	.	.	.	pfam04326	AAA_4	Divergent AAA domain. This family is related to the pfam00004 family, and presumably has the same function (ATP-binding).	.	.	GO:0005524|ATP binding;	.	.
ENSRNOG00000003120	7891	493.243	2364	154.443	3.19369	1.67522	0	0	up	yes	Prelp	protein_coding	chr13:50749514-50761355:-	gi|672074150|ref|XP_008767793.1|	1628	0	PREDICTED: prolargin isoform X2 [Rattus norvegicus]	gi|672074152|ref|XM_006249891.2|	3520	0	PREDICTED: Rattus norvegicus proline/arginine-rich end leucine-rich repeat protein (Prelp), transcript variant X3, mRNA	Q9EQP5	618	0	Prolargin	alr0124_1	70.5	1e-11	COG4886	pfam13855	LRR_8	Leucine rich repeat.	GO:0007569|cell aging;	GO:0070062|extracellular exosome;GO:0005615|extracellular space;	GO:0005201|extracellular matrix structural constituent;GO:0008201|heparin binding;	K08125	PRELP; proline arginine-rich end leucine-rich repeat protein
ENSRNOG00000021719	1623	101.449	6052	395.384	0.256583	-1.9625	0	0	down	yes	Slfn5	protein_coding	chr10:70298519-70312070:+	gi|109488672|ref|XP_220775.3|	4697	0	PREDICTED: schlafen family member 5 [Rattus norvegicus]	gi|672025017|ref|XM_001081036.3|	5711	0	PREDICTED: Rattus norvegicus schlafen family member 5 (Slfn5), transcript variant X2, mRNA	Q8CBA2	1464	0	Schlafen family member 5	.	.	.	.	pfam04326	AAA_4	Divergent AAA domain. This family is related to the pfam00004 family, and presumably has the same function (ATP-binding).	GO:0030154|cell differentiation;	GO:0005634|nucleus;	GO:0005524|ATP binding;	.	.
ENSRNOG00000008749	17624	1101.62	8471	553.42	1.99057	0.993184	0	0	up	no	Col5a1	protein_coding	chr3:6430201-6578882:+	gi|564340137|ref|XP_006233935.1|	1670	0	PREDICTED: collagen alpha-1(V) chain isoform X1 [Rattus norvegicus]	gi|672045035|ref|XM_006233873.2|	5535	0	PREDICTED: Rattus norvegicus collagen, type V, alpha 1 (Col5a1), transcript variant X1, mRNA	Q9JI03	647	0	Collagen alpha-1(V) chain	.	.	.	.	pfam01410	COLFI	Fibrillar collagen C-terminal domain. Found at C-termini of fibrillar collagens: Ephydatia muelleri procollagen EMF1 alpha, vertebrate collagens alpha(1)III, alpha(1)II, alpha(2)V etc.	.	GO:0005588|collagen type V trimer;	GO:0005201|extracellular matrix structural constituent;GO:0008201|heparin binding;	.	.
ENSRNOG00000018414	1613	100.824	6016	393.032	0.256528	-1.96281	0	0	down	yes	Csf1r	protein_coding	chr18:56414488-56458300:+	gi|71361659|ref|NP_001025072.1|	5300	0	macrophage colony-stimulating factor 1 receptor precursor [Rattus norvegicus]	gi|71361658|ref|NM_001029901.1|	3698	0	Rattus norvegicus colony stimulating factor 1 receptor (Csf1r), mRNA	P09581	1717	0	Macrophage colony-stimulating factor 1 receptor	.	.	.	.	pfam07714	Pkinase_Tyr	Protein tyrosine kinase.	GO:0007411|axon guidance;GO:0008283|cell proliferation;GO:0045217|cell-cell junction maintenance;GO:0071345|cellular response to cytokine stimulus;GO:0036006|cellular response to macrophage colony-stimulating factor stimulus;GO:0019221|cytokine-mediated signaling pathway;GO:0021879|forebrain neuron differentiation;GO:0030097|hemopoiesis;GO:0006954|inflammatory response;GO:0045087|innate immune re…	GO:0009986|cell surface;GO:1990682|CSF1-CSF1R complex;GO:0016021|integral component of membrane;GO:0043231|intracellular membrane-bounded organelle;GO:0016020|membrane;GO:0005654|nucleoplasm;GO:0005886|plasma membrane;	GO:0005524|ATP binding;GO:0019955|cytokine binding;GO:0005011|macrophage colony-stimulating factor receptor activity;GO:0042803|protein homodimerization activity;GO:0019903|protein phosphatase binding;GO:0004714|transmembrane receptor protein tyrosine kinase activity;	K05090	CSF1R, FMS; macrophage colony-stimulating factor 1 receptor [EC:2.7.10.1]
ENSRNOG00000006604	29716	1857.46	17177	1122.19	1.6552	0.727009	0	0	up	no	Thy1	protein_coding	chr8:48382121-48386935:+	gi|149041432|gb|EDL95273.1|	772	9e-98	thymus cell antigen 1, theta, isoform CRA_b [Rattus norvegicus]	gi|298231254|ref|NM_012673.2|	1328	0	Rattus norvegicus Thy-1 cell surface antigen (Thy1), mRNA	P01830	282	4e-92	Thy-1 membrane glycoprotein	.	.	.	.	pfam00047	ig	Immunoglobulin domain. Members of the immunoglobulin superfamily are found in hundreds of proteins of different functions. Examples include antibodies, the giant muscle kinase titin and receptor tyrosine kinases. Immunoglobulin-like domains may be involved in protein-protein and protein-ligand interactions. The Pfam alignments do not include the first and last strand of the immunoglobulin-like do…	GO:0001525|angiogenesis;GO:0098609|cell-cell adhesion;GO:0007267|cell-cell signaling;GO:0007010|cytoskeleton organization;GO:0048041|focal adhesion assembly;GO:0007229|integrin-mediated signaling pathway;GO:0045576|mast cell activation;GO:0043066|negative regulation of apoptotic process;GO:0050771|negative regulation of axonogenesis;GO:0030336|negative regulation of cell migration;GO:0048147|nega…	GO:0031362|anchored component of external side of plasma membrane;GO:0046658|anchored component of plasma membrane;GO:0016324|apical plasma membrane;GO:0030673|axolemma;GO:0009986|cell surface;GO:0005829|cytosol;GO:0032590|dendrite membrane;GO:0005783|endoplasmic reticulum;GO:0009897|external side of plasma membrane;GO:0030426|growth cone;GO:0045121|membrane raft;GO:0043209|myelin sheath;GO:00328…	GO:0019899|enzyme binding;GO:0034235|GPI anchor binding;GO:0005096|GTPase activator activity;GO:0005178|integrin binding;GO:0019901|protein kinase binding;	K06514	THY1, CD90; Thy-1 cell surface antigen
ENSRNOG00000013552	2501	156.33	7503	490.18	0.318924	-1.64872	0	0	down	yes	Scd	protein_coding	chr1:264160129-264172729:-	gi|148747464|ref|NP_631931.2|	1815	0	acyl-CoA desaturase 1 [Rattus norvegicus]	gi|672040335|ref|XM_006231433.2|	4475	0	PREDICTED: Rattus norvegicus stearoyl-Coenzyme A desaturase 1 (Scd1), transcript variant X1, mRNA	P07308	703	0	Acyl-CoA desaturase 1	SPCC1281.06c_1	208	1e-57	COG1398	pfam00487	FA_desaturase	Fatty acid desaturase.	GO:0050873|brown fat cell differentiation;GO:0034435|cholesterol esterification;GO:0050830|defense response to Gram-positive bacterium;GO:0006633|fatty acid biosynthetic process;GO:0008610|lipid biosynthetic process;GO:1903966|monounsaturated fatty acid biosynthetic process;GO:0044130|negative regulation of growth of symbiont in host;GO:0033561|regulation of water loss via skin;GO:0070542|respons…	GO:0005789|endoplasmic reticulum membrane;GO:0030176|integral component of endoplasmic reticulum membrane;GO:0016021|integral component of membrane;GO:0043231|intracellular membrane-bounded organelle;	GO:0005506|iron ion binding;GO:0016491|oxidoreductase activity;GO:0032896|palmitoyl-CoA 9-desaturase activity;GO:0004768|stearoyl-CoA 9-desaturase activity;	K00507	SCD, desC; stearoyl-CoA desaturase (delta-9 desaturase) [EC:1.14.19.1]
ENSRNOG00000046699	4211	263.217	626	40.8973	6.43605	2.68618	0	0	up	yes	Slpi	protein_coding	chr3:160799981-160802433:-	gi|149042957|gb|EDL96531.1|	675	3e-86	rCG32428, isoform CRA_a [Rattus norvegicus]	gi|23451267|gb|AF421377.1|	616	0	Rattus norvegicus secretory leukocyte protease inhibitor precursor, mRNA, complete cds	P97430	222	3e-71	Antileukoproteinase	.	.	.	.	pfam00095	WAP	WAP-type (Whey Acidic Protein) 'four-disulfide core'.	GO:0019731|antibacterial humoral response;GO:0006955|immune response;GO:0045087|innate immune response;GO:0035821|modification of morphology or physiology of other organism;GO:0032091|negative regulation of protein binding;GO:0045071|negative regulation of viral genome replication;GO:0032496|response to lipopolysaccharide;	GO:0005615|extracellular space;	GO:0003677|DNA binding;GO:0019899|enzyme binding;GO:0003729|mRNA binding;GO:0004867|serine-type endopeptidase inhibitor activity;	.	.
ENSRNOG00000016573	1371	85.6971	5490	358.668	0.238932	-2.06533	0	0	down	yes	Dgat2	protein_coding	chr1:164113459-164143818:-	gi|21739871|emb|CAD38961.1|	2027	0	hypothetical protein [Homo sapiens]	gi|59891414|ref|NM_001012345.1|	2294	0	Rattus norvegicus diacylglycerol O-acyltransferase 2 (Dgat2), mRNA	Q5FVP8	781	0	Diacylglycerol O-acyltransferase 2	.	.	.	.	pfam03982	DAGAT	Diacylglycerol acyltransferase. The terminal step of triacylglycerol (TAG) formation is catalysed by the enzyme diacylglycerol acyltransferase (DAGAT).	GO:0071400|cellular response to oleic acid;GO:0035356|cellular triglyceride homeostasis;GO:0042632|cholesterol homeostasis;GO:0046339|diacylglycerol metabolic process;GO:0060613|fat pad development;GO:0055089|fatty acid homeostasis;GO:0006071|glycerol metabolic process;GO:0019915|lipid storage;GO:0035336|long-chain fatty-acyl-CoA metabolic process;GO:0034383|low-density lipoprotein particle clear…	GO:0030176|integral component of endoplasmic reticulum membrane;GO:0043231|intracellular membrane-bounded organelle;GO:0005811|lipid particle;GO:0005739|mitochondrion;GO:0048471|perinuclear region of cytoplasm;	GO:0003846|2-acylglycerol O-acyltransferase activity;GO:0004144|diacylglycerol O-acyltransferase activity;GO:0042803|protein homodimerization activity;GO:0050252|retinol O-fatty-acyltransferase activity;	K11160	DGAT2; diacylglycerol O-acyltransferase 2 [EC:2.3.1.20 2.3.1.75]
ENSRNOG00000019584	7390	461.927	2168	141.638	3.26132	1.70546	0	0	up	yes	Dlk1	protein_coding	chr6:133552821-133583751:+	gi|16758572|ref|NP_446196.1|	1893	0	protein delta homolog 1 precursor [Rattus norvegicus]	gi|189442750|gb|BC167752.1|	1488	0	Rattus norvegicus delta-like 1 homolog (Drosophila), mRNA (cDNA clone MGC:187346 IMAGE:8365650), complete cds	Q09163	694	0	Protein delta homolog 1	.	.	.	.	pfam00008	EGF	EGF-like domain. There is no clear separation between noise and signal. pfam00053 is very similar, but has 8 instead of 6 conserved cysteines. Includes some cytokine receptors. The EGF domain misses the N-terminus regions of the Ca2+ binding EGF domains (this is the main reason of discrepancy between swiss-prot domain start/end and Pfam). The family is hard to model due to many similar but differ…	GO:0030282|bone mineralization;GO:0030154|cell differentiation;GO:0048706|embryonic skeletal system development;GO:0035264|multicellular organism growth;GO:0045599|negative regulation of fat cell differentiation;GO:0045746|negative regulation of Notch signaling pathway;GO:0001503|ossification;GO:0001649|osteoblast differentiation;GO:0045780|positive regulation of bone resorption;GO:0001819|positi…	GO:0009897|external side of plasma membrane;GO:0005615|extracellular space;GO:0016021|integral component of membrane;GO:0005886|plasma membrane;	GO:0005509|calcium ion binding;	.	.
ENSRNOG00000057823	9860	616.319	3586	234.278	2.63072	1.39546	0	0	up	yes	Ubc	protein_coding	chr12:36638457-36642734:+	gi|8394502|ref|NP_059010.1|	4154	0	polyubiquitin-C precursor [Rattus norvegicus]	gi|8394501|ref|NM_017314.1|	2512	0	Rattus norvegicus ubiquitin C (Ubc), mRNA	Q63429	1604	0	Polyubiquitin-C	.	.	.	.	pfam00240	ubiquitin	Ubiquitin family. This family contains a number of ubiquitin-like proteins: SUMO (smt3 homologue) Nedd8, Elongin B, Rub1, and Parkin. A number of them are thought to carry a distinctive five-residue motif termed the proteasome-interacting motif (PIM), which may have a biologically significant role in protein delivery to proteasomes and recruitment of proteasomes to transcription sites.	GO:0006511|ubiquitin-dependent protein catabolic process;	GO:0005737|cytoplasm;GO:0005634|nucleus;	.	K08770	UBC; ubiquitin C
ENSRNOG00000008016	9242	577.69	3238	211.542	2.73085	1.44935	0	0	up	yes	Ckap4	protein_coding	chr7:24939498-24947595:+	gi|672058250|ref|XP_008763467.1|	2335	0	PREDICTED: cytoskeleton-associated protein 4 isoform X1 [Rattus norvegicus]	gi|157823876|ref|NM_001108740.1|	2548	0	Rattus norvegicus cytoskeleton-associated protein 4 (Ckap4), mRNA	Q8BMK4	838	0	Cytoskeleton-associated protein 4	.	.	.	.	pfam01576	Myosin_tail_1	Myosin tail. The myosin molecule is a multi-subunit complex made up of two heavy chains and four light chains it is a fundamental contractile protein found in all eukaryote cell types. This family consists of the coiled-coil myosin heavy chain tail region. The coiled-coil is composed of the tail from two molecules of myosin. These can then assemble into the macromolecular thick filament. The coil…	.	GO:0009986|cell surface;GO:0036464|cytoplasmic ribonucleoprotein granule;GO:0005856|cytoskeleton;GO:0005829|cytosol;GO:0005783|endoplasmic reticulum;GO:0005789|endoplasmic reticulum membrane;GO:0016021|integral component of membrane;GO:0005811|lipid particle;GO:0016607|nuclear speck;GO:0048471|perinuclear region of cytoplasm;GO:0005886|plasma membrane;GO:0005791|rough endoplasmic reticulum;	.	K13999	CKAP4, CLIMP63; cytoskeleton-associated protein 4
ENSRNOG00000014117	7988	499.306	15438	1008.58	0.495057	-1.01433	0	0	down	yes	Hmox1	protein_coding	chr19:14508616-14515456:+	gi|6981032|ref|NP_036712.1|	1537	0	heme oxygenase 1 [Rattus norvegicus]	gi|61098187|ref|NM_012580.2|	1547	0	Rattus norvegicus heme oxygenase 1 (Hmox1), mRNA	P06762	596	0	Heme oxygenase 1	sll1184	205	7e-61	COG5398	pfam01126	Heme_oxygenase	Heme oxygenase.	GO:0001525|angiogenesis;GO:0008219|cell death;GO:0006879|cellular iron ion homeostasis;GO:0071243|cellular response to arsenic-containing substance;GO:0071276|cellular response to cadmium ion;GO:0072719|cellular response to cisplatin;GO:0034605|cellular response to heat;GO:0071456|cellular response to hypoxia;GO:0031670|cellular response to nutrient;GO:0034101|erythrocyte homeostasis;GO:0042167|h…	GO:0005901|caveola;GO:0005829|cytosol;GO:0005783|endoplasmic reticulum;GO:0005789|endoplasmic reticulum membrane;GO:0005730|nucleolus;GO:0005634|nucleus;GO:0048471|perinuclear region of cytoplasm;GO:0005886|plasma membrane;	GO:0019899|enzyme binding;GO:0020037|heme binding;GO:0004392|heme oxygenase (decyclizing) activity;GO:0046872|metal ion binding;GO:0004630|phospholipase D activity;GO:0042803|protein homodimerization activity;	K00510	HMOX, hmuO, ho; heme oxygenase [EC:1.14.99.3]
ENSRNOG00000025695	1154	72.1331	4979	325.284	0.221754	-2.17297	0	0	down	yes	Tns3	protein_coding	chr14:88673881-88886198:-	gi|672076870|ref|XP_008768556.1|	7875	0	PREDICTED: tensin-3 isoform X4 [Rattus norvegicus]	gi|672076882|ref|XM_008770338.1|	3977	0	PREDICTED: Rattus norvegicus tensin 3 (Tns3), transcript variant X12, mRNA	Q5SSZ5	2631	0	Tensin-3	SPBC609.02	84.7	3e-16	COG2453	pfam08416	PTB	Phosphotyrosine-binding domain. The phosphotyrosine-binding domain (PTB, also phosphotyrosine-interaction or PI domain) in the protein tensin tends to be found at the C-terminus. Tensin is a multi-domain protein that binds to actin filaments and functions as a focal-adhesion molecule (focal adhesions are regions of plasma membrane through which cells attach to the extracellular matrix). Human ten…	GO:0016477|cell migration;GO:0048286|lung alveolus development;GO:0008284|positive regulation of cell proliferation;	GO:0005829|cytosol;GO:0005925|focal adhesion;	.	K18080	TNS; tensin
ENSRNOG00000020729	3634	227.151	438	28.6151	7.93815	2.9888	0	0	up	yes	Stc2	protein_coding	chr10:16542882-16553295:+	gi|11560026|ref|NP_071566.1|	1499	0	stanniocalcin-2 precursor [Rattus norvegicus]	gi|15126549|gb|BC012206.1|	1146	0	Mus musculus stanniocalcin 2, mRNA (cDNA clone MGC:18329 IMAGE:3665803), complete cds	Q9R0K8	582	0	Stanniocalcin-2	.	.	.	.	pfam03298	Stanniocalcin	Stanniocalcin family.	GO:0006874|cellular calcium ion homeostasis;GO:0071456|cellular response to hypoxia;GO:0046697|decidualization;GO:0007566|embryo implantation;GO:0030968|endoplasmic reticulum unfolded protein response;GO:0010629|negative regulation of gene expression;GO:0040015|negative regulation of multicellular organism growth;GO:0046885|regulation of hormone biosynthetic process;GO:2001256|regulation of store…	GO:0005783|endoplasmic reticulum;GO:0005576|extracellular region;GO:0005794|Golgi apparatus;GO:0048471|perinuclear region of cytoplasm;	GO:0019899|enzyme binding;GO:0020037|heme binding;GO:0005179|hormone activity;GO:0042803|protein homodimerization activity;	.	.
ENSRNOG00000016242	776	48.5054	4178	272.954	0.177706	-2.49244	0	0	down	yes	Fzd1	protein_coding	chr4:26470864-26475262:+	gi|158186718|ref|NP_067089.2|	3065	0	frizzled-1 precursor [Rattus norvegicus]	gi|158186717|ref|NM_021266.3|	4399	0	Rattus norvegicus frizzled class receptor 1 (Fzd1), mRNA	Q08463	1152	0	Frizzled-1	.	.	.	.	pfam01534	Frizzled	Frizzled/Smoothened family membrane region. This family contains the membrane spanning region of frizzled and smoothened receptors. This membrane region is predicted to contain seven transmembrane alpha helices. Proteins related to Drosophila frizzled are receptors for Wnt (mediating the beta-catenin signalling pathway), but also the planar cell polarity (PCP) pathway and the Wnt/calcium pathway.…	GO:0060070|canonical Wnt signaling pathway;GO:0071363|cellular response to growth factor stimulus;GO:0071375|cellular response to peptide hormone stimulus;GO:0071305|cellular response to vitamin D;GO:0048286|lung alveolus development;GO:0035567|non-canonical Wnt signaling pathway;GO:0051091|positive regulation of sequence-specific DNA binding transcription factor activity;GO:0010976|positive regu…	GO:0016021|integral component of membrane;GO:0043005|neuron projection;GO:0005886|plasma membrane;	GO:0004930|G-protein coupled receptor activity;GO:0042802|identical protein binding;GO:0046982|protein heterodimerization activity;GO:0042803|protein homodimerization activity;GO:0042813|Wnt-activated receptor activity;GO:0017147|Wnt-protein binding;	.	.
ENSRNOG00000010805	7502	468.928	14676	958.8	0.489078	-1.03186	0	0	down	yes	Fabp4	protein_coding	chr2:93792601-93797305:+	gi|16758094|ref|NP_445817.1|	752	1e-98	fatty acid-binding protein, adipocyte [Rattus norvegicus]	gi|54261545|gb|BC084721.1|	625	0	Rattus norvegicus fatty acid binding protein 4, adipocyte, mRNA (cDNA clone MGC:105374 IMAGE:7310595), complete cds	P70623	266	2e-89	Fatty acid-binding protein, adipocyte	.	.	.	.	pfam00061	Lipocalin	Lipocalin / cytosolic fatty-acid binding protein family. Lipocalins are transporters for small hydrophobic molecules, such as lipids, steroid hormones, bilins, and retinoids. The family also encompasses the enzyme prostaglandin D synthase (EC:5.3.99.2). Alignment subsumes both the lipocalin and fatty acid binding protein signatures from PROSITE. This is supported on structural and functional grou…	GO:0006631|fatty acid metabolic process;GO:0008284|positive regulation of cell proliferation;GO:0050727|regulation of inflammatory response;GO:0042493|response to drug;GO:0051384|response to glucocorticoid;	GO:0005829|cytosol;GO:0005811|lipid particle;GO:0005634|nucleus;	GO:0005504|fatty acid binding;	.	.
ENSRNOG00000057569	11395	712.267	19799	1293.49	0.550655	-0.86078	0	0	down	no	Ahnak	protein_coding	chr1:225184939-225215015:+	gi|300794574|ref|NP_001178880.1|	23881	0	neuroblast differentiation-associated protein AHNAK [Rattus norvegicus]	gi|300794573|ref|NM_001191951.1|	17592	0	Rattus norvegicus AHNAK nucleoprotein (Ahnak), mRNA	Q09666	7153	0	Neuroblast differentiation-associated protein AHNAK	.	.	.	.	pfam03154	Atrophin-1	Atrophin-1 family. Atrophin-1 is the protein product of the dentatorubral-pallidoluysian atrophy (DRPLA) gene. DRPLA OMIM:125370 is a progressive neurodegenerative disorder. It is caused by the expansion of a CAG repeat in the DRPLA gene on chromosome 12p. This results in an extended polyglutamine region in atrophin-1, that is thought to confer toxicity to the protein, possibly through altering i…	GO:0051259|protein oligomerization;GO:0043484|regulation of RNA splicing;GO:1901385|regulation of voltage-gated calcium channel activity;	GO:0015629|actin cytoskeleton;GO:0044291|cell-cell contact zone;GO:0043034|costamere;GO:0005737|cytoplasm;GO:0005829|cytosol;GO:0070062|extracellular exosome;GO:0005925|focal adhesion;GO:0005765|lysosomal membrane;GO:0016020|membrane;GO:0005634|nucleus;GO:0005886|plasma membrane;GO:0042383|sarcolemma;GO:0030315|T-tubule;GO:0031982|vesicle;	GO:0045296|cadherin binding;GO:0003723|RNA binding;GO:0044548|S100 protein binding;GO:0097493|structural molecule activity conferring elasticity;	.	.
ENSRNOG00000059538	2888	180.52	7929	518.011	0.348487	-1.52082	0	0	down	yes	Clec2g	protein_coding	chr4:162934195-162943981:+	gi|114326303|ref|NP_001041540.1|	926	7e-118	C-type lectin domain family 2 member D11 [Rattus norvegicus]	gi|298899211|emb|FQ221495.1|	769	0	Rattus norvegicus TL0ADA35YH18 mRNA sequence	Q0H8B9	361	2e-119	C-type lectin domain family 2 member D11	.	.	.	.	pfam00059	Lectin_C	Lectin C-type domain. This family includes both long and short form C-type	.	GO:0016021|integral component of membrane;GO:0005886|plasma membrane;	GO:0030246|carbohydrate binding;	.	.
ENSRNOG00000015018	24440	1527.67	13719	896.278	1.70446	0.769316	0	0	up	no	Pdia3	protein_coding	chr3:113376983-113400707:+	gi|149023098|gb|EDL79992.1|	2455	0	protein disulfide isomerase associated 3, isoform CRA_b [Rattus norvegicus]	gi|298891025|emb|FQ211627.1|	1869	0	Rattus norvegicus TL0AAA85YE11 mRNA sequence	P11598	947	0	Protein disulfide-isomerase A3	SPAC1F5.02	263	1e-78	COG0526	pfam00085	Thioredoxin	Thioredoxin. Thioredoxins are small enzymes that participate in redox reactions, via the reversible oxidation of an active centre disulfide bond. Some members with only the active site are not separated from the noise.	GO:0045454|cell redox homeostasis;GO:1904148|cellular response to nonylphenol;GO:0071560|cellular response to transforming growth factor beta stimulus;GO:0071305|cellular response to vitamin D;GO:0007623|circadian rhythm;GO:1903334|positive regulation of protein folding;GO:1901423|response to benzene;GO:0034976|response to endoplasmic reticulum stress;GO:0045471|response to ethanol;GO:0033595|res…	GO:0001669|acrosomal vesicle;GO:0016324|apical plasma membrane;GO:0009986|cell surface;GO:0005737|cytoplasm;GO:0005783|endoplasmic reticulum;GO:0005788|endoplasmic reticulum lumen;GO:0005576|extracellular region;GO:0005615|extracellular space;GO:0042470|melanosome;GO:0005758|mitochondrial intermembrane space;GO:0005739|mitochondrion;GO:0005634|nucleus;GO:0005886|plasma membrane;GO:0005790|smooth …	GO:0042288|MHC class I protein binding;GO:0008233|peptidase activity;GO:0003756|protein disulfide isomerase activity;GO:0019153|protein-disulfide reductase (glutathione) activity;	K08056	PDIA3, GRP58; protein disulfide isomerase family A, member 3 [EC:5.3.4.1]
ENSRNOG00000023781	2113	132.077	6553	428.115	0.308509	-1.69662	0	0	down	yes	Plec	protein_coding	chr7:117230319-117289961:-	gi|256221671|ref|NP_001157771.1|	10359	0	plectin isoform 1hij [Rattus norvegicus]	gi|40849895|gb|AY480027.1|	15420	0	Rattus norvegicus plectin 6 mRNA, complete cds	P30427	3957	0	Plectin	ECU09g0290	170	2e-42	COG5069	pfam03501	S10_plectin	Plectin/S10 domain. This presumed domain is found at the N-terminus of some isoforms of the cytoskeletal muscle protein plectin as well as the ribosomal S10 protein. This domain may be involved in RNA binding.	GO:0030855|epithelial cell differentiation;GO:0007565|female pregnancy;GO:0031581|hemidesmosome assembly;GO:0007584|response to nutrient;	GO:0016324|apical plasma membrane;GO:0009925|basal plasma membrane;GO:0043034|costamere;GO:0005856|cytoskeleton;GO:0030056|hemidesmosome;GO:0048471|perinuclear region of cytoplasm;GO:0042383|sarcolemma;GO:0016528|sarcoplasm;	GO:0003779|actin binding;GO:0030506|ankyrin binding;GO:0008092|cytoskeletal protein binding;GO:0047485|protein N-terminus binding;GO:0005200|structural constituent of cytoskeleton;	.	.
ENSRNOG00000005678	13682	855.221	6201	405.119	2.11104	1.07795	0	0	up	yes	Lamb1	protein_coding	chr6:50528823-50596079:+	gi|392348740|ref|XP_003750185.1|	9321	0	PREDICTED: laminin subunit beta-1 isoform X2 [Rattus norvegicus]	gi|672055959|ref|XM_006239996.2|	5645	0	PREDICTED: Rattus norvegicus laminin, beta 1 (Lamb1), transcript variant X3, mRNA	P02469	3504	0	Laminin subunit beta-1	.	.	.	.	pfam00055	Laminin_N	Laminin N-terminal (Domain VI).	GO:0016477|cell migration;GO:0007566|embryo implantation;GO:0007611|learning or memory;GO:0007162|negative regulation of cell adhesion;GO:0031175|neuron projection development;GO:0021812|neuronal-glial interaction involved in cerebral cortex radial glia guided migration;GO:0042476|odontogenesis;GO:0030335|positive regulation of cell migration;GO:0034446|substrate adhesion-dependent cell spreading;	GO:0005605|basal lamina;GO:0005604|basement membrane;GO:0031012|extracellular matrix;GO:0005576|extracellular region;GO:0005615|extracellular space;GO:0043256|laminin complex;GO:0005606|laminin-1 complex;GO:0043259|laminin-10 complex;GO:0005607|laminin-2 complex;GO:0043257|laminin-8 complex;GO:0005634|nucleus;GO:0048471|perinuclear region of cytoplasm;	GO:0019899|enzyme binding;GO:0005201|extracellular matrix structural constituent;GO:0043208|glycosphingolipid binding;GO:0005178|integrin binding;	.	.
ENSRNOG00000021919	891	55.6938	4302	281.055	0.19816	-2.33526	0	0	down	yes	Rhoj	protein_coding	chr6:98284170-98367756:+	gi|148704543|gb|EDL36490.1|	1105	6e-141	ras homolog gene family, member J, isoform CRA_b, partial [Mus musculus]	gi|56605717|ref|NM_001008320.1|	1853	0	Rattus norvegicus ras homolog family member J (Rhoj), mRNA	Q9ER71	410	9e-136	Rho-related GTP-binding protein RhoJ	SPAC110.03	236	8e-71	COG1100	pfam00071	Ras	Ras family. Includes sub-families Ras, Rab, Rac, Ral, Ran, Rap Ypt1 and more. Shares P-loop motif with GTP_EFTU, arf and myosin_head. See pfam00009 pfam00025, pfam00063. As regards Rab GTPases, these are important regulators of vesicle formation, motility and fusion. They share a fold in common with all Ras GTPases: this is a six-stranded beta-sheet surrounded by five alpha-helices.	GO:0030036|actin cytoskeleton organization;GO:0090050|positive regulation of cell migration involved in sprouting angiogenesis;GO:0008360|regulation of cell shape;GO:0061299|retina vasculature morphogenesis in camera-type eye;GO:0007266|Rho protein signal transduction;	GO:0005622|intracellular;GO:0005886|plasma membrane;	GO:0005525|GTP binding;GO:0003924|GTPase activity;	K07864	RHOJ, TCL; Ras homolog gene family, member J
ENSRNOG00000011329	24928	1558.18	14193	927.245	1.68043	0.748834	0	0	up	no	Pkm	protein_coding	chr8:64481172-64502722:+	gi|564364019|ref|XP_006243249.1|	2944	0	PREDICTED: pyruvate kinase PKM isoform X1 [Rattus norvegicus]	gi|672061849|ref|XM_006243187.2|	1973	0	PREDICTED: Rattus norvegicus pyruvate kinase, muscle (Pkm), transcript variant X1, mRNA	P11980	1085	0	Pyruvate kinase PKM	SPAC4H3.10c	510	2e-173	COG0469	pfam00224	PK	Pyruvate kinase, barrel domain. This domain of the is actually a small beta-barrel domain nested within a larger TIM barrel. The active site is found in a cleft between the two domains.	GO:0031100|organ regeneration;GO:0006754|ATP biosynthetic process;GO:0032869|cellular response to insulin stimulus;GO:0006006|glucose metabolic process;GO:0006096|glycolytic process;GO:0001889|liver development;GO:0012501|programmed cell death;GO:0051289|protein homotetramerization;GO:0042866|pyruvate biosynthetic process;GO:0009629|response to gravity;GO:0001666|response to hypoxia;GO:0032868|re…	GO:0005737|cytoplasm;GO:0005829|cytosol;GO:0005634|nucleus;GO:1902912|pyruvate kinase complex;	GO:0043531|ADP binding;GO:0005524|ATP binding;GO:0042802|identical protein binding;GO:0016301|kinase activity;GO:0000287|magnesium ion binding;GO:0030955|potassium ion binding;GO:0004743|pyruvate kinase activity;GO:0070324|thyroid hormone binding;	K00873	PK, pyk; pyruvate kinase [EC:2.7.1.40]
ENSRNOG00000006320	3826	239.152	580	37.8921	6.31139	2.65796	0	0	up	yes	Ptges	protein_coding	chr3:9727408-9738752:-	gi|11024658|ref|NP_067594.1|	812	1e-104	prostaglandin E synthase [Rattus norvegicus]	gi|402693403|ref|NM_021583.3|	1248	0	Rattus norvegicus prostaglandin E synthase (Ptges), mRNA	Q9JM51	298	7e-99	Prostaglandin E synthase	.	.	.	.	pfam01124	MAPEG	MAPEG family. This family is has been called MAPEG (Membrane Associated Proteins in Eicosanoid and Glutathione metabolizm). It includes proteins such as Prostaglandin E synthase. This enzyme catalyses the synthesis of PGE2 from PGH2 (produced by cyclooxygenase from arachidonic acid). Because of structural similarities in the active sites of FLAP, LTC4 synthase and PGE synthase, substrates for eac…	GO:0002526|acute inflammatory response;GO:0002544|chronic inflammatory response;GO:0008285|negative regulation of cell proliferation;GO:0001516|prostaglandin biosynthetic process;GO:0006693|prostaglandin metabolic process;GO:0051592|response to calcium ion;GO:0034097|response to cytokine;GO:0032496|response to lipopolysaccharide;GO:0014070|response to organic cyclic compound;GO:0032526|response t…	GO:0005737|cytoplasm;GO:0016021|integral component of membrane;GO:0043231|intracellular membrane-bounded organelle;GO:0005641|nuclear envelope lumen;GO:0048471|perinuclear region of cytoplasm;	GO:0043295|glutathione binding;GO:0004667|prostaglandin-D synthase activity;GO:0050220|prostaglandin-E synthase activity;	K15729	PTGES; microsomal prostaglandin-E synthase 1 [EC:5.3.99.3]
ENSRNOG00000016326	700	43.7549	3847	251.329	0.174094	-2.52206	0	0	down	yes	Cx3cl1	protein_coding	chr19:10644244-10653800:-	gi|672084211|ref|XP_008770551.1|	1969	0	PREDICTED: fractalkine isoform X1 [Rattus norvegicus]	gi|672084210|ref|XM_008772329.1|	3104	0	PREDICTED: Rattus norvegicus chemokine (C-X3-C motif) ligand 1 (Cx3cl1), transcript variant X1, mRNA	O55145	756	0	Fractalkine	.	.	.	.	pfam00048	IL8	Small cytokines (intecrine/chemokine), interleukin-8 like. Includes a number of secreted growth factors and interferons involved in mitogenic, chemotactic, and inflammatory activity. Structure contains two highly conserved disulfide bonds.	GO:0007568|aging;GO:0007155|cell adhesion;GO:0071346|cellular response to interferon-gamma;GO:0071347|cellular response to interleukin-1;GO:0071356|cellular response to tumor necrosis factor;GO:0070098|chemokine-mediated signaling pathway;GO:0006935|chemotaxis;GO:0007186|G-protein coupled receptor signaling pathway;GO:0006954|inflammatory response;GO:0060080|inhibitory postsynaptic potential;GO:0…	GO:0042995|cell projection;GO:0005737|cytoplasm;GO:0005615|extracellular space;GO:0016021|integral component of membrane;GO:0048471|perinuclear region of cytoplasm;GO:0005886|plasma membrane;GO:0098794|postsynapse;	GO:0048020|CCR chemokine receptor binding;GO:0008009|chemokine activity;GO:0031737|CX3C chemokine receptor binding;GO:0005178|integrin binding;	K05508	CX3CL1, NTT; C-X3-C motif chemokine 1
ENSRNOG00000007492	12200	762.586	5338	348.738	2.1867	1.12876	0	0	up	yes	Rpn2	protein_coding	chr3:153398130-153445632:+	gi|62512124|sp|P25235.2|RPN2_RAT	3157	0	RecName: Full=Dolichyl-diphosphooligosaccharide--protein glycosyltransferase subunit 2; AltName: Full=Dolichyl-diphosphooligosaccharide--protein glycosyltransferase 63 kDa subunit; AltName: Full=Ribophorin II; Short=RPN-II; AltName: Full=Ribophorin-2; Flags: Precursor	gi|38051928|gb|BC060556.1|	2234	0	Rattus norvegicus ribophorin II, mRNA (cDNA clone MGC:72765 IMAGE:6919638), complete cds	P25235	1217	0	Dolichyl-diphosphooligosaccharide--protein glycosyltransferase subunit 2	.	.	.	.	pfam05817	Ribophorin_II	Oligosaccharyltransferase subunit Ribophorin II. This family contains eukaryotic Ribophorin II (RPN2) proteins. The mammalian oligosaccharyltransferase (OST) is a protein complex that effects the cotranslational N-glycosylation of newly synthesized polypeptides, and is composed of the following proteins: ribophorins I and II (RI and RII), OST48, and Dadl, N33/IAP, OST4, STT3. The family also incl…	GO:0007568|aging;GO:0006487|protein N-linked glycosylation;GO:0042493|response to drug;	GO:0000421|autophagosome membrane;GO:0016021|integral component of membrane;GO:0008250|oligosaccharyltransferase complex;GO:0005791|rough endoplasmic reticulum;	GO:0043022|ribosome binding;	K12667	SWP1, RPN2; oligosaccharyltransferase complex subunit delta (ribophorin II)
ENSRNOG00000019778	6537	408.608	12998	849.175	0.481183	-1.05534	0	0	down	yes	Ptrf	protein_coding	chr10:88860733-88874528:-	gi|157786694|ref|NP_001099311.1|	1794	0	polymerase I and transcript release factor [Rattus norvegicus]	gi|157786693|ref|NM_001105841.1|	1393	0	Rattus norvegicus polymerase I and transcript release factor (Ptrf), mRNA	P85125	691	0	Caveolae-associated protein 1	.	.	.	.	pfam15237	PTRF_SDPR	PTRF/SDPR family. This family of proteins includes muscle-related coiled-coil protein (MURC), protein kinase C delta-binding protein (PRKCDBP), polymerase I and transcript release factor (PTRF) and serum deprivation-response protein (SDPR). MURC activates the Rho/ROCK pathway. PRKCDBP appears to act as an immune potentiator. PTRF is involved in caveolae formation and function. SDPR is involved in…	GO:2000147|positive regulation of cell motility;GO:0006355|regulation of transcription, DNA-templated;GO:0009303|rRNA transcription;GO:0006363|termination of RNA polymerase I transcription;GO:0006361|transcription initiation from RNA polymerase I promoter;	GO:0005901|caveola;GO:0005737|cytoplasm;GO:0005829|cytosol;GO:0005783|endoplasmic reticulum;GO:0005739|mitochondrion;GO:0005634|nucleus;	GO:0042134|rRNA primary transcript binding;	.	.
ENSRNOG00000051056	2620	163.768	158	10.3223	15.8655	3.98782	0	0	up	yes	Fndc4	protein_coding	chr6:26387877-26389518:+	gi|507958750|ref|XP_004686404.1|	287	2e-26	PREDICTED: fibronectin type III domain-containing protein 4 [Condylura cristata]	gi|672055606|ref|XR_592911.1|	1390	0	PREDICTED: Rattus norvegicus uncharacterized LOC100910821 (LOC100910821), ncRNA	A6QPL2	113	2e-27	Fibronectin type III domain-containing protein 4	.	.	.	.	pfam03076	GP3	Equine arteritis virus GP3. This protein is encoded by ORF3 of equine arteritis virus. The function is unknown.	GO:0050728|negative regulation of inflammatory response;	GO:0005783|endoplasmic reticulum;GO:0005615|extracellular space;GO:0016021|integral component of membrane;GO:0005886|plasma membrane;	.	.	.
ENSRNOG00000006094	14589	911.915	6942	453.529	2.01071	1.0077	0	0	up	yes	Cd44	protein_coding	chr3:92696313-92783658:-	gi|149022754|gb|EDL79648.1|	3838	0	CD44 antigen, isoform CRA_a [Rattus norvegicus]	gi|672046391|ref|XM_008762059.1|	3940	0	PREDICTED: Rattus norvegicus Cd44 molecule (Cd44), transcript variant X8, mRNA	P15379	1312	0	CD44 antigen	.	.	.	.	pfam00193	Xlink	Extracellular link domain.	GO:0060442|branching involved in prostate gland morphogenesis;GO:0001658|branching involved in ureteric bud morphogenesis;GO:0007155|cell adhesion;GO:0016477|cell migration;GO:0044344|cellular response to fibroblast growth factor stimulus;GO:0019221|cytokine-mediated signaling pathway;GO:0030214|hyaluronan catabolic process;GO:0034238|macrophage fusion;GO:0070487|monocyte aggregation;GO:0043066|n…	GO:0016324|apical plasma membrane;GO:0016323|basolateral plasma membrane;GO:0042995|cell projection;GO:0009986|cell surface;GO:0005829|cytosol;GO:0009897|external side of plasma membrane;GO:0005794|Golgi apparatus;GO:0016021|integral component of membrane;GO:0031258|lamellipodium membrane;GO:0035692|macrophage migration inhibitory factor receptor complex;GO:0005902|microvillus;GO:0005634|nucleus;…	GO:0005154|epidermal growth factor receptor binding;GO:0005540|hyaluronic acid binding;GO:0051219|phosphoprotein binding;GO:0019901|protein kinase binding;GO:0005114|type II transforming growth factor beta receptor binding;	K06256	CD44; CD44 antigen
ENSRNOG00000000815	6797	424.86	13280	867.598	0.489697	-1.03004	0	0	down	yes	Smpdl3a	protein_coding	chr20:40778927-40800868:+	gi|53850608|ref|NP_001005539.1|	2394	0	acid sphingomyelinase-like phosphodiesterase 3a precursor [Rattus norvegicus]	gi|53850607|ref|NM_001005539.1|	1661	0	Rattus norvegicus sphingomyelin phosphodiesterase, acid-like 3A (Smpdl3a), mRNA	Q641Z7	926	0	Acid sphingomyelinase-like phosphodiesterase 3a	.	.	.	.	pfam00149	Metallophos	Calcineurin-like phosphoesterase. This family includes a diverse range of phosphoesterases, including protein phosphoserine phosphatases, nucleotidases, sphingomyelin phosphodiesterases and 2'-3' cAMP phosphodiesterases as well as nucleases such as bacterial SbcD or yeast MRE11. The most conserved regions in this superfamily centre around the metal chelating residues.	GO:0009143|nucleoside triphosphate catabolic process;	GO:0005576|extracellular region;GO:0005615|extracellular space;	GO:0008081|phosphoric diester hydrolase activity;GO:0008270|zinc ion binding;	K01128	SMPDL3; sphingomyelin phosphodiesterase acid-like 3 [EC:3.1.4.-]
ENSRNOG00000009378	29995	1874.9	18226	1190.73	1.57458	0.654971	0	0	up	no	Rpl4	protein_coding	chr8:69121682-69126805:+	gi|852735319|ref|XP_012865358.1|	1784	0	PREDICTED: 60S ribosomal protein L4 [Dipodomys ordii]	gi|39645152|gb|BC063811.1|	1384	0	Rattus norvegicus ribosomal protein L4, mRNA (cDNA clone MGC:72833 IMAGE:6919340), complete cds	Q9D8E6	646	0	60S ribosomal protein L4	SPBP8B7.03c	419	5e-143	COG0088	pfam00573	Ribosomal_L4	Ribosomal protein L4/L1 family. This family includes Ribosomal L4/L1 from eukaryotes and archaebacteria and L4 from eubacteria. L4 from yeast has been shown to bind rRNA.	GO:0002181|cytoplasmic translation;GO:0045773|positive regulation of axon extension;GO:0050772|positive regulation of axonogenesis;	GO:0031672|A band;GO:0022625|cytosolic large ribosomal subunit;GO:0015934|large ribosomal subunit;GO:0005634|nucleus;GO:0005791|rough endoplasmic reticulum;	GO:0008097|5S rRNA binding;GO:0003723|RNA binding;GO:0003735|structural constituent of ribosome;	K02930	RP-L4e, RPL4; large subunit ribosomal protein L4e
ENSRNOG00000033615	2485	155.33	6976	455.75	0.340823	-1.55291	0	0	down	yes	Mt-nd3	protein_coding	chrMT:9451-9798:+	gi|226453430|ref|YP_002791023.1|	227	1e-21	NADH dehydrogenase subunit 3 [Rattus rattus]	gi|755572967|gb|KP244683.1|	348	0	Rattus norvegicus isolate 115 mitochondrion, complete genome	P03899	91.3	7e-23	NADH-ubiquinone oxidoreductase chain 3	.	.	.	.	pfam00507	Oxidored_q4	NADH-ubiquinone/plastoquinone oxidoreductase, chain 3.	GO:0071385|cellular response to glucocorticoid stimulus;GO:0055114|oxidation-reduction process;GO:0009725|response to hormone;GO:0009642|response to light intensity;GO:0006979|response to oxidative stress;	GO:0016021|integral component of membrane;GO:0005747|mitochondrial respiratory chain complex I;GO:0005739|mitochondrion;	GO:0008137|NADH dehydrogenase (ubiquinone) activity;	K03880	ND3; NADH-ubiquinone oxidoreductase chain 3 [EC:1.6.5.3]
ENSRNOG00000030680	4018	251.153	9273	605.816	0.41457	-1.27031	0	0	down	yes	Ddx5	protein_coding	chr10:94980928-94988461:-	gi|74210167|dbj|BAE21355.1|	3037	0	unnamed protein product [Mus musculus]	gi|56090440|ref|NM_001007613.1|	2380	0	Rattus norvegicus DEAD-box helicase 5 (Ddx5), mRNA	Q61656	1143	0	Probable ATP-dependent RNA helicase DDX5	.	.	.	.	pfam00270	DEAD	DEAD/DEAH box helicase. Members of this family include the DEAD and DEAH box helicases. Helicases are involved in unwinding nucleic acids. The DEAD box helicases are involved in various aspects of RNA metabolizm, including nuclear transcription, pre mRNA splicing, ribosome biogenesis, nucleocytoplasmic transport, translation, RNA decay and organellar gene expression.	GO:0000380|alternative mRNA splicing, via spliceosome;GO:0030521|androgen receptor signaling pathway;GO:0030509|BMP signaling pathway;GO:0007623|circadian rhythm;GO:0001837|epithelial to mesenchymal transition;GO:0030520|intracellular estrogen receptor signaling pathway;GO:0072332|intrinsic apoptotic signaling pathway by p53 class mediator;GO:0009299|mRNA transcription;GO:0045445|myoblast differe…	GO:0071013|catalytic step 2 spliceosome;GO:0005737|cytoplasm;GO:0005730|nucleolus;GO:0005634|nucleus;	GO:0050681|androgen receptor binding;GO:0005524|ATP binding;GO:0004004|ATP-dependent RNA helicase activity;GO:0048306|calcium-dependent protein binding;GO:0005516|calmodulin binding;GO:0019899|enzyme binding;GO:0035500|MH2 domain binding;GO:0003730|mRNA 3'-UTR binding;GO:0036002|pre-mRNA binding;GO:0070878|primary miRNA binding;GO:1990841|promoter-specific chromatin binding;GO:0070412|R-SMAD bind…	.	.
ENSRNOG00000014835	3011	188.209	329	21.494	8.75635	3.13033	0	0	up	yes	Il1rl1	protein_coding	chr9:47134034-47182170:+	gi|6981590|ref|NP_037169.1|	1814	0	interleukin-1 receptor-like 1 isoform Fit-1S precursor [Rattus norvegicus]	gi|6981589|ref|NM_013037.1|	2564	0	Rattus norvegicus interleukin 1 receptor-like 1 (Il1rl1), transcript variant 1, mRNA	Q62611	688	0	Interleukin-1 receptor-like 1	.	.	.	.	pfam07679	I-set	Immunoglobulin I-set domain.	GO:1901653|cellular response to peptide;GO:0008285|negative regulation of cell proliferation;	GO:0009986|cell surface;GO:0009897|external side of plasma membrane;GO:0005615|extracellular space;GO:0016021|integral component of membrane;	GO:0004908|interleukin-1 receptor activity;	K05171	IL1RL1, ST2; interleukin 1 receptor-like 1
ENSRNOG00000020579	3931	245.715	709	46.3198	5.30475	2.40729	0	0	up	yes	Col7a1	protein_coding	chr8:117694605-117726844:+	gi|564365444|ref|XP_006243821.1|	6439	0	PREDICTED: collagen alpha-1(VII) chain isoform X1 [Rattus norvegicus]	gi|157819014|ref|NM_001106858.1|	9170	0	Rattus norvegicus collagen, type VII, alpha 1 (Col7a1), mRNA	Q63870	2254	0	Collagen alpha-1(VII) chain	.	.	.	.	pfam00092	VWA	von Willebrand factor type A domain.	GO:0007155|cell adhesion;GO:0035987|endodermal cell differentiation;	GO:0005604|basement membrane;GO:0005581|collagen trimer;GO:0005576|extracellular region;	GO:0042802|identical protein binding;GO:0004867|serine-type endopeptidase inhibitor activity;	K16628	COL7A; collagen, type VII, alpha
ENSRNOG00000002680	20391	1274.58	11212	732.493	1.74006	0.799136	0	0	up	no	Lamc1	protein_coding	chr13:70658707-70783515:-	gi|281371490|ref|NP_446418.1|	7739	0	laminin subunit gamma-1 precursor [Rattus norvegicus]	gi|394025753|ref|NM_053966.2|	5656	0	Rattus norvegicus laminin subunit gamma 1 (Lamc1), mRNA	P02468	2926	0	Laminin subunit gamma-1	.	.	.	.	pfam00055	Laminin_N	Laminin N-terminal (Domain VI).	GO:0007155|cell adhesion;GO:0016477|cell migration;GO:0022617|extracellular matrix disassembly;GO:0031581|hemidesmosome assembly;GO:0031175|neuron projection development;GO:0065003|macromolecular complex assembly;GO:0034446|substrate adhesion-dependent cell spreading;	GO:0005605|basal lamina;GO:0005604|basement membrane;GO:0031012|extracellular matrix;GO:0005576|extracellular region;GO:0005615|extracellular space;GO:0005606|laminin-1 complex;GO:0043259|laminin-10 complex;	GO:0005201|extracellular matrix structural constituent;GO:0043208|glycosphingolipid binding;	.	.
ENSRNOG00000008052	482	30.1284	3183	207.949	0.144883	-2.78704	0	0	down	yes	Atp13a2	protein_coding	chr5:159512285-159531637:+	gi|564353708|ref|XP_006239312.1|	5378	0	PREDICTED: probable cation-transporting ATPase 13A2 isoform X5 [Rattus norvegicus]	gi|672054571|ref|XM_006239250.2|	3585	0	PREDICTED: Rattus norvegicus ATPase type 13A2 (Atp13a2), transcript variant X5, mRNA	Q9CTG6	1886	0	Cation-transporting ATPase 13A2	.	.	.	.	pfam00122	E1-E2_ATPase	E1-E2 ATPase.	GO:0006874|cellular calcium ion homeostasis;GO:0006879|cellular iron ion homeostasis;GO:0071287|cellular response to manganese ion;GO:0034599|cellular response to oxidative stress;GO:0006882|cellular zinc ion homeostasis;GO:1902047|polyamine transmembrane transport;GO:1903543|positive regulation of exosomal secretion;GO:0050714|positive regulation of protein secretion;GO:0016243|regulation of aut…	GO:0005776|autophagosome;GO:0005887|integral component of plasma membrane;GO:0043231|intracellular membrane-bounded organelle;GO:0005770|late endosome;GO:0005765|lysosomal membrane;GO:0005764|lysosome;GO:0005771|multivesicular body;GO:0043005|neuron projection;GO:0043025|neuronal cell body;GO:0030133|transport vesicle;GO:0031982|vesicle;GO:0012506|vesicle membrane;	GO:0005524|ATP binding;GO:0005388|calcium-transporting ATPase activity;GO:0046872|metal ion binding;GO:0070300|phosphatidic acid binding;GO:0080025|phosphatidylinositol-3,5-bisphosphate binding;	K13526	ATP13A2; cation-transporting ATPase 13A2 [EC:3.6.3.-]
ENSRNOG00000033527	558	34.8789	3325	217.226	0.160565	-2.63877	0	0	down	yes	Pappa	protein_coding	chr5:80920568-81150940:+	gi|20148859|gb|AAM12688.1|AF439514_1	8220	0	pregnancy-associated plasma protein-A variant, partial [Mus musculus]	gi|20148858|gb|AF439514.1|	4405	0	Mus musculus pregnancy-associated plasma protein-A variant mRNA, partial cds	Q8R4K8	3100	0	Pappalysin-1	.	.	.	.	pfam13385	Laminin_G_3	Concanavalin A-like lectin/glucanases superfamily. This domain belongs to the Concanavalin A-like lectin/glucanases superfamily.	GO:0007565|female pregnancy;GO:0032354|response to follicle-stimulating hormone;GO:0051384|response to glucocorticoid;	GO:0005576|extracellular region;GO:0005615|extracellular space;	GO:0004175|endopeptidase activity;GO:0046872|metal ion binding;GO:0004222|metalloendopeptidase activity;GO:0008237|metallopeptidase activity;GO:0008233|peptidase activity;	K07762	PAPPA; pappalysin-1 [EC:3.4.24.79]
ENSRNOG00000025691	5424	339.038	11148	728.312	0.465512	-1.10311	0	0	down	yes	Pla2g7	protein_coding	chr9:19935768-19978013:-	gi|564367541|ref|XP_006244668.1|	2441	0	PREDICTED: platelet-activating factor acetylhydrolase isoform X1 [Rattus norvegicus]	gi|57164124|ref|NM_001009353.1|	1758	0	Rattus norvegicus phospholipase A2 group VII (Pla2g7), mRNA	Q60963	776	0	Platelet-activating factor acetylhydrolase	.	.	.	.	pfam03403	PAF-AH_p_II	Platelet-activating factor acetylhydrolase, isoform II. Platelet-activating factor acetylhydrolase (PAF-AH) is a subfamily of phospholipases A2, responsible for inactivation of platelet-activating factor through cleavage of an acetyl group. Three known PAF-AHs are the brain heterotrimeric PAF-AH Ib, whose catalytic beta and gamma subunits are aligned in pfam02266, the extracellular, plasma PAF-AH…	GO:0006954|inflammatory response;GO:0016042|lipid catabolic process;GO:0034440|lipid oxidation;GO:0034374|low-density lipoprotein particle remodeling;GO:0034441|plasma lipoprotein particle oxidation;GO:0046469|platelet activating factor metabolic process;GO:0090026|positive regulation of monocyte chemotaxis;	GO:0005737|cytoplasm;GO:0005615|extracellular space;GO:0034362|low-density lipoprotein particle;	GO:0003847|1-alkyl-2-acetylglycerophosphocholine esterase activity;GO:0047499|calcium-independent phospholipase A2 activity;GO:0005543|phospholipid binding;	K01062	PAFAH; platelet-activating factor acetylhydrolase [EC:3.1.1.47]
ENSRNOG00000018567	4977	311.097	1233	80.5533	3.86201	1.94935	0	0	up	yes	Slc20a1	protein_coding	chr3:121725859-121739173:+	gi|25742611|ref|NP_112410.1|	3627	0	sodium-dependent phosphate transporter 1 [Rattus norvegicus]	gi|672046992|ref|XM_006234991.2|	3079	0	PREDICTED: Rattus norvegicus solute carrier family 20 (phosphate transporter), member 1 (Slc20a1), transcript variant X1, mRNA	Q9JJP0	1401	0	Sodium-dependent phosphate transporter 1	HI1604	153	9e-39	COG0306	pfam01384	PHO4	Phosphate transporter family. This family includes PHO-4 from Neurospora crassa which is a is a Na(+)-phosphate symporter. This family also contains the leukaemia virus receptor.	GO:0006817|phosphate ion transport;GO:0006814|sodium ion transport;	GO:0016021|integral component of membrane;GO:0005887|integral component of plasma membrane;	GO:0005316|high-affinity inorganic phosphate:sodium symporter activity;GO:0005315|inorganic phosphate transmembrane transporter activity;GO:0015319|sodium:inorganic phosphate symporter activity;	K14640	SLC20A, PIT; solute carrier family 20 (sodium-dependent phosphate transporter)
ENSRNOG00000020843	27406	1713.07	16573	1082.73	1.58217	0.661904	0	0	up	no	LOC100360087	protein_coding	chr1:101448346-101449829:-	gi|84000579|ref|NP_071945.3|	855	2e-114	ferritin light chain 1 [Rattus norvegicus]	gi|402746744|ref|NM_022500.4|	552	0	Rattus norvegicus ferritin light chain 1 (Ftl1), mRNA	P02793	333	7e-116	Ferritin light chain 1	TM1128	47.8	2e-06	COG1528	pfam00210	Ferritin	Ferritin-like domain. This family contains ferritins and other ferritin-like proteins such as members of the DPS family and bacterioferritins.	GO:0006879|cellular iron ion homeostasis;GO:0006880|intracellular sequestering of iron ion;GO:0006826|iron ion transport;GO:0010288|response to lead ion;	GO:0005737|cytoplasm;GO:0008043|intracellular ferritin complex;	GO:0008199|ferric iron binding;GO:0005506|iron ion binding;	K13625	FTL; ferritin light chain
ENSRNOG00000000824	1581	98.8236	5264	343.903	0.287359	-1.79908	0	0	down	yes	Dse	protein_coding	chr20:27703732-27782586:-	gi|74142284|dbj|BAE31905.1|	5133	0	unnamed protein product [Mus musculus]	gi|672086283|ref|XM_008772901.1|	4225	0	PREDICTED: Rattus norvegicus dermatan sulfate epimerase (Dse), transcript variant X2, mRNA	Q8BLI4	1871	0	Dermatan-sulfate epimerase	.	.	.	.	pfam05580	Peptidase_S55	SpoIVB peptidase S55. The protein SpoIVB plays a key role in signalling in the final sigma-K checkpoint of Bacillus subtilis.	GO:0030206|chondroitin sulfate biosynthetic process;GO:0030208|dermatan sulfate biosynthetic process;GO:0015012|heparan sulfate proteoglycan biosynthetic process;	GO:0005829|cytosol;GO:0005783|endoplasmic reticulum;GO:0005794|Golgi apparatus;GO:0016021|integral component of membrane;GO:0005654|nucleoplasm;	GO:0047757|chondroitin-glucuronate 5-epimerase activity;	K01794	DSE; chondroitin-glucuronate 5-epimerase [EC:5.1.3.19]
ENSRNOG00000018646	2185	136.578	92	6.01047	22.7233	4.5061	0	0	up	yes	Hbegf	protein_coding	chr18:29329764-29340403:-	gi|6978785|ref|NP_037077.1|	844	2e-104	proheparin-binding EGF-like growth factor precursor [Rattus norvegicus]	gi|257196256|ref|NM_010415.2|	1657	0	Mus musculus heparin-binding EGF-like growth factor (Hbegf), mRNA	Q06175	329	7e-106	Proheparin-binding EGF-like growth factor	.	.	.	.	pfam00008	EGF	EGF-like domain. There is no clear separation between noise and signal. pfam00053 is very similar, but has 8 instead of 6 conserved cysteines. Includes some cytokine receptors. The EGF domain misses the N-terminus regions of the Ca2+ binding EGF domains (this is the main reason of discrepancy between swiss-prot domain start/end and Pfam). The family is hard to model due to many similar but differ…	GO:0060326|cell chemotaxis;GO:0007173|epidermal growth factor receptor signaling pathway;GO:0051545|negative regulation of elastin biosynthetic process;GO:0007399|nervous system development;GO:0030307|positive regulation of cell growth;GO:0008284|positive regulation of cell proliferation;GO:0051549|positive regulation of keratinocyte migration;GO:0050731|positive regulation of peptidyl-tyrosine p…	GO:0009986|cell surface;GO:0005615|extracellular space;GO:0005887|integral component of plasma membrane;	GO:0005154|epidermal growth factor receptor binding;GO:0008083|growth factor activity;GO:0008201|heparin binding;	K08523	HBEGF; heparin-binding EGF-like growth factor
ENSRNOG00000004610	5570	348.164	11188	730.925	0.476333	-1.06996	0	0	down	yes	Lum	protein_coding	chr7:38819771-38826862:+	gi|13591983|ref|NP_112312.1|	1663	0	lumican precursor [Rattus norvegicus]	gi|13591982|ref|NM_031050.1|	1721	0	Rattus norvegicus lumican (Lum), mRNA	P51886	645	0	Lumican	alr0124_1	65.5	2e-10	COG4886	pfam13855	LRR_8	Leucine rich repeat.	GO:0051216|cartilage development;GO:0030199|collagen fibril organization;GO:0045944|positive regulation of transcription from RNA polymerase II promoter;GO:0032914|positive regulation of transforming growth factor beta1 production;GO:0070848|response to growth factor;GO:0014070|response to organic cyclic compound;GO:0007601|visual perception;	GO:0005615|extracellular space;GO:0005583|fibrillar collagen trimer;	GO:0005518|collagen binding;	K08122	LUM; lumican
ENSRNOG00000001148	50172	3136.1	34791	2272.94	1.37976	0.464415	0	0	up	no	Rplp0	protein_coding	chr12:46791528-46794797:-	gi|11693176|ref|NP_071797.1|	1391	0	60S acidic ribosomal protein P0 [Rattus norvegicus]	gi|310616731|ref|NM_022402.2|	1093	0	Rattus norvegicus ribosomal protein, large, P0 (Rplp0), mRNA	P19945	528	0	60S acidic ribosomal protein P0	YLR340w	283	4e-92	COG0244	pfam00466	Ribosomal_L10	Ribosomal protein L10.	GO:0071320|cellular response to cAMP;GO:1904628|cellular response to phorbol 13-acetate 12-myristate;GO:1904401|cellular response to Thyroid stimulating hormone;GO:0007595|lactation;GO:0010269|response to selenium ion;GO:0042254|ribosome biogenesis;	GO:0005737|cytoplasm;GO:0016020|membrane;GO:0005634|nucleus;GO:0005840|ribosome;	GO:0042277|peptide binding;	K02941	RP-LP0, RPLP0; large subunit ribosomal protein LP0
ENSRNOG00000056135	18104	1131.63	9802	640.376	1.76713	0.821407	0	0	up	no	Tsc22d3	protein_coding	chrX:111884295-111887906:-	gi|13786184|ref|NP_112635.1|	549	2e-63	TSC22 domain family protein 3 [Rattus norvegicus]	gi|38303836|gb|BC061979.1|	1931	0	Rattus norvegicus TSC22 domain family, member 3, mRNA (cDNA clone MGC:72405 IMAGE:5598145), complete cds	Q9EQZ1	216	7e-65	TSC22 domain family protein 3	.	.	.	.	pfam01166	TSC22	TSC-22/dip/bun family.	GO:0007589|body fluid secretion;GO:0070236|negative regulation of activation-induced cell death of T cells;	GO:0005737|cytoplasm;GO:0005634|nucleus;	GO:0003700|transcription factor activity, sequence-specific DNA binding;	.	.
ENSRNOG00000009385	944	59.0066	3982	260.149	0.226819	-2.14039	0	0	down	yes	Pik3cg	protein_coding	chr6:51465908-51498337:-	gi|392348758|ref|XP_003750188.1|	5918	0	PREDICTED: phosphatidylinositol 4,5-bisphosphate 3-kinase catalytic subunit gamma isoform isoform X2 [Rattus norvegicus]	gi|672055966|ref|XM_006240005.2|	6486	0	PREDICTED: Rattus norvegicus phosphatidylinositol-4,5-bisphosphate 3-kinase, catalytic subunit gamma (Pik3cg), transcript variant X5, mRNA	Q9JHG7	2245	0	Phosphatidylinositol 4,5-bisphosphate 3-kinase catalytic subunit gamma isoform	SPAC458.05	227	3e-60	COG5032	pfam00613	PI3Ka	Phosphoinositide 3-kinase family, accessory domain (PIK domain). PIK domain is conserved in all PI3 and PI4-kinases. Its role is unclear but it has been suggested to be involved in substrate presentation.	GO:0002250|adaptive immune response;GO:0001525|angiogenesis;GO:0071320|cellular response to cAMP;GO:0006897|endocytosis;GO:0007186|G-protein coupled receptor signaling pathway;GO:0097284|hepatocyte apoptotic process;GO:0006954|inflammatory response;GO:0045087|innate immune response;GO:2000270|negative regulation of fibroblast apoptotic process;GO:0010897|negative regulation of triglyceride catabo…	GO:0005737|cytoplasm;GO:0016020|membrane;GO:0005942|phosphatidylinositol 3-kinase complex;GO:0005944|phosphatidylinositol 3-kinase complex, class IB;GO:0005886|plasma membrane;	GO:0016303|1-phosphatidylinositol-3-kinase activity;GO:0035005|1-phosphatidylinositol-4-phosphate 3-kinase activity;GO:0005524|ATP binding;GO:0046875|ephrin receptor binding;GO:0042802|identical protein binding;GO:0016301|kinase activity;GO:0046934|phosphatidylinositol-4,5-bisphosphate 3-kinase activity;GO:0004674|protein serine/threonine kinase activity;	.	.
ENSRNOG00000030954	4380	273.781	9418	615.289	0.444963	-1.16824	0	0	down	yes	Fat1	protein_coding	chr16:50372128-50501921:-	gi|149021384|gb|EDL78847.1|	23657	0	rCG59113 [Rattus norvegicus]	gi|402691936|ref|NM_031819.2|	13295	0	Rattus norvegicus FAT atypical cadherin 1 (Fat1), mRNA	Q14517	8198	0	Protocadherin Fat 1	.	.	.	.	pfam02210	Laminin_G_2	Laminin G domain. This family includes the Thrombospondin N-terminal-like domain, a Laminin G subfamily.	GO:0007015|actin filament organization;GO:0009653|anatomical structure morphogenesis;GO:0007155|cell adhesion;GO:0016477|cell migration;GO:0098609|cell-cell adhesion;GO:0007267|cell-cell signaling;GO:0007163|establishment or maintenance of cell polarity;GO:0007156|homophilic cell adhesion via plasma membrane adhesion molecules;	GO:0005911|cell-cell junction;GO:0070062|extracellular exosome;GO:0030175|filopodium;GO:0005925|focal adhesion;GO:0005887|integral component of plasma membrane;GO:0030027|lamellipodium;GO:0005634|nucleus;GO:0048471|perinuclear region of cytoplasm;GO:0005886|plasma membrane;	GO:0005509|calcium ion binding;	K16506	FAT1_2_3; protocadherin Fat 1/2/3
ENSRNOG00000015075	3203	200.21	494	32.2736	6.20352	2.63309	0	0	up	yes	Stc1	protein_coding	chr15:50891127-50903162:+	gi|803011834|ref|XP_004004231.2|	1291	5e-163	PREDICTED: stanniocalcin-1 [Ovis aries]	gi|134053907|ref|NM_009285.3|	2759	0	Mus musculus stanniocalcin 1 (Stc1), mRNA	P97574	485	5e-160	Stanniocalcin-1	.	.	.	.	pfam03298	Stanniocalcin	Stanniocalcin family.	GO:0006874|cellular calcium ion homeostasis;GO:0071320|cellular response to cAMP;GO:0071385|cellular response to glucocorticoid stimulus;GO:0071456|cellular response to hypoxia;GO:0035988|chondrocyte proliferation;GO:0046697|decidualization;GO:0007566|embryo implantation;GO:0001886|endothelial cell morphogenesis;GO:0003421|growth plate cartilage axis specification;GO:0051926|negative regulation o…	GO:0016324|apical plasma membrane;GO:0005737|cytoplasm;GO:0005615|extracellular space;GO:0005634|nucleus;	GO:0005179|hormone activity;	.	.
ENSRNOG00000007650	25290	1580.8	15253	996.496	1.58636	0.665721	0	0	up	no	Cd63	protein_coding	chr7:3320103-3335582:+	gi|672057488|ref|XP_008763246.1|	1317	2e-180	PREDICTED: CD63 antigen isoform X2 [Rattus norvegicus]	gi|298913443|emb|FQ214468.1|	926	0	Rattus norvegicus TL0AAA41YI14 mRNA sequence	P28648	458	2e-161	CD63 antigen	.	.	.	.	pfam00335	Tetraspannin	Tetraspanin family.	GO:0016477|cell migration;GO:0007166|cell surface receptor signaling pathway;GO:0007160|cell-matrix adhesion;GO:0035646|endosome to melanosome transport;GO:0030855|epithelial cell differentiation;GO:0010633|negative regulation of epithelial cell migration;GO:0048757|pigment granule maturation;GO:0045785|positive regulation of cell adhesion;GO:0045807|positive regulation of endocytosis;GO:2001046|…	GO:0009986|cell surface;GO:0005737|cytoplasm;GO:0012505|endomembrane system;GO:0070062|extracellular exosome;GO:0016021|integral component of membrane;GO:0005887|integral component of plasma membrane;GO:0031226|intrinsic component of plasma membrane;GO:0031902|late endosome membrane;GO:0005765|lysosomal membrane;GO:0005764|lysosome;GO:0042470|melanosome;GO:0032585|multivesicular body membrane;GO:…	GO:0044877|macromolecular complex binding;	K06497	CD63, MLA1, TSPAN30; CD63 antigen
ENSRNOG00000000940	3028	189.271	424	27.7004	6.8328	2.77248	0	0	up	yes	Flt1	protein_coding	chr12:9034308-9205905:+	gi|828178219|ref|NP_062179.2|	6703	0	vascular endothelial growth factor receptor 1 isoform 1 precursor [Rattus norvegicus]	gi|828178218|ref|NM_019306.2|	6848	0	Rattus norvegicus FMS-related tyrosine kinase 1 (Flt1), transcript variant 1, mRNA	P53767	2582	0	Vascular endothelial growth factor receptor 1	.	.	.	.	pfam07714	Pkinase_Tyr	Protein tyrosine kinase.	GO:0000186|activation of MAPKK activity;GO:0007568|aging;GO:0001525|angiogenesis;GO:0048514|blood vessel morphogenesis;GO:0016477|cell migration;GO:0071456|cellular response to hypoxia;GO:0006935|chemotaxis;GO:0048598|embryonic morphogenesis;GO:0007565|female pregnancy;GO:0030522|intracellular receptor signaling pathway;GO:0097421|liver regeneration;GO:1903671|negative regulation of sprouting ang…	GO:0005768|endosome;GO:0005615|extracellular space;GO:0005887|integral component of plasma membrane;GO:0005886|plasma membrane;	GO:0005524|ATP binding;GO:0019838|growth factor binding;GO:0004714|transmembrane receptor protein tyrosine kinase activity;GO:0005021|vascular endothelial growth factor-activated receptor activity;	.	.
ENSRNOG00000020075	25586	1599.3	15489	1011.91	1.58047	0.660357	0	0	up	no	Eef1g	protein_coding	chr1:225163391-225173995:+	gi|914916139|ref|XP_005331561.2|	2272	0	PREDICTED: speckle targeted PIP5K1A-regulated poly(A) polymerase isoform X1 [Ictidomys tridecemlineatus]	gi|51261277|gb|BC079398.1|	1395	0	Rattus norvegicus eukaryotic translation elongation factor 1 gamma, mRNA (cDNA clone MGC:94929 IMAGE:7112627), complete cds	Q68FR6	879	0	Elongation factor 1-gamma	SPAC29A4.02c	210	2e-61	COG0625	pfam00647	EF1G	Elongation factor 1 gamma, conserved domain.	GO:0006749|glutathione metabolic process;	GO:0005737|cytoplasm;GO:0005634|nucleus;	GO:0004364|glutathione transferase activity;GO:0003746|translation elongation factor activity;	K03233	EEF1G; elongation factor 1-gamma
ENSRNOG00000003256	8324	520.308	14713	961.217	0.541301	-0.885496	0	0	down	no	Ccng1	protein_coding	chr10:25903911-25910325:-	gi|6978621|ref|NP_037055.1|	1490	0	cyclin-G1 [Rattus norvegicus]	gi|164519033|ref|NM_012923.2|	3198	0	Rattus norvegicus cyclin G1 (Ccng1), mRNA	P39950	578	0	Cyclin-G1	YLR210w	54.7	1e-06	COG5024	pfam00134	Cyclin_N	Cyclin, N-terminal domain. Cyclins regulate cyclin dependent kinases (CDKs). Human cyclin-O is a Uracil-DNA glycosylase that is related to other cyclins. Cyclins contain two domains of similar all-alpha fold, of which this family corresponds with the N-terminal domain.	GO:0007420|brain development;GO:0051301|cell division;GO:0007095|mitotic G2 DNA damage checkpoint;GO:0043066|negative regulation of apoptotic process;GO:0010243|response to organonitrogen compound;GO:0006949|syncytium formation;	GO:0030425|dendrite;GO:0043025|neuronal cell body;GO:0005634|nucleus;GO:0048471|perinuclear region of cytoplasm;	.	K10145	CCNG1; cyclin G1
ENSRNOG00000008116	2111	131.952	5970	390.027	0.338316	-1.56356	0	0	down	yes	Plpp3	protein_coding	chr5:124690214-124765498:+	gi|48675867|ref|NP_620260.2|	1510	0	phospholipid phosphatase 3 [Rattus norvegicus]	gi|48675866|ref|NM_138905.2|	3076	0	Rattus norvegicus phospholipid phosphatase 3 (Plpp3), mRNA	P97544	585	0	Phospholipid phosphatase 3	ECU10g1440	66.6	3e-11	COG0671	pfam01569	PAP2	PAP2 superfamily. This family includes the enzyme type 2 phosphatidic acid phosphatase (PAP2), Glucose-6-phosphatase EC:3.1.3.9, Phosphatidylglycerophosphatase B EC:3.1.3.27 and bacterial acid phosphatase EC:3.1.3.2. The family also includes a variety of haloperoxidases that function by oxidizing halides in the presence of hydrogen peroxide to form the corresponding hypohalous acids.	GO:0060070|canonical Wnt signaling pathway;GO:0046839|phospholipid dephosphorylation;GO:0006644|phospholipid metabolic process;GO:0030111|regulation of Wnt signaling pathway;	GO:0005789|endoplasmic reticulum membrane;GO:0005887|integral component of plasma membrane;	GO:0042577|lipid phosphatase activity;GO:0008195|phosphatidate phosphatase activity;GO:0042392|sphingosine-1-phosphate phosphatase activity;	.	.
ENSRNOG00000016037	1016	63.5071	4070	265.898	0.23884	-2.06588	0	0	down	yes	Mafb	protein_coding	chr3:156339004-156340913:-	gi|31415868|ref|NP_062189.1|	1189	9e-156	transcription factor MafB [Rattus norvegicus]	gi|31415867|ref|NM_019316.1|	1893	0	Rattus norvegicus v-maf avian musculoaponeurotic fibrosarcoma oncogene homolog B (Mafb), mRNA	P54842	454	3e-154	Transcription factor MafB	.	.	.	.	pfam03131	bZIP_Maf	bZIP Maf transcription factor. Maf transcription factors contain a conserved basic region leucine zipper (bZIP) domain, which mediates their dimerization and DNA binding property. Thus, this family is probably related to pfam00170. This family also includes the DNA_binding domain of Skn-1, this domain lacks the leucine zipper found in other bZip domains, and binds DNA is a monomer.	GO:0021599|abducens nerve formation;GO:0035284|brain segmentation;GO:0042472|inner ear morphogenesis;GO:0045647|negative regulation of erythrocyte differentiation;GO:0045671|negative regulation of osteoclast differentiation;GO:0007399|nervous system development;GO:0045944|positive regulation of transcription from RNA polymerase II promoter;GO:0006355|regulation of transcription, DNA-templated;GO:…	GO:0005634|nucleus;GO:0005667|transcription factor complex;	GO:0046982|protein heterodimerization activity;GO:0042803|protein homodimerization activity;GO:0000978|RNA polymerase II core promoter proximal region sequence-specific DNA binding;GO:0000981|RNA polymerase II transcription factor activity, sequence-specific DNA binding;GO:1990837|sequence-specific double-stranded DNA binding;GO:0008134|transcription factor binding;GO:0001077|transcriptional acti…	K09036	MAFB; transcription factor MAFB
ENSRNOG00000024115	731	45.6926	3491	228.071	0.200344	-2.31945	0	0	down	yes	C6	protein_coding	chr2:54466280-54533797:+	gi|672041520|ref|XP_008758972.1|	4878	0	PREDICTED: complement component C6 isoform X2 [Rattus norvegicus]	gi|672041517|ref|XM_008760749.1|	2982	0	PREDICTED: Rattus norvegicus complement component 6 (C6), transcript variant X2, mRNA	Q811M5	1865	0	Complement component C6	.	.	.	.	pfam01823	MACPF	MAC/Perforin domain. The membrane-attack complex (MAC) of the complement system forms transmembrane channels. These channels disrupt the phospholipid bilayer of target cells, leading to cell lysis and death. A number of proteins participate in the assembly of the MAC. Freshly activated C5b binds to C6 to form a C5b-6 complex, then to C7 forming the C5b-7 complex. The C5b-7 complex binds to C8, wh…	GO:0006958|complement activation, classical pathway;GO:0019835|cytolysis;GO:0045087|innate immune response;GO:0043065|positive regulation of apoptotic process;	GO:0005615|extracellular space;GO:0005579|membrane attack complex;	.	K03995	C6; complement component 6
ENSRNOG00000001926	3465	216.587	622	40.636	5.32993	2.41412	0	0	up	yes	Cldn1	protein_coding	chr11:77815181-77830416:+	gi|62296502|sp|P56745.2|CLD1_RAT	881	5e-107	RecName: Full=Claudin-1	gi|61889098|ref|NM_031699.2|	3175	0	Rattus norvegicus claudin 1 (Cldn1), mRNA	P56745	343	2e-108	Claudin-1	.	.	.	.	pfam00822	PMP22_Claudin	PMP-22/EMP/MP20/Claudin family.	GO:0007568|aging;GO:0070830|bicellular tight junction assembly;GO:0016338|calcium-independent cell-cell adhesion via plasma membrane cell-adhesion molecules;GO:1903545|cellular response to butyrate;GO:0071346|cellular response to interferon-gamma;GO:0071284|cellular response to lead ion;GO:0071560|cellular response to transforming growth factor beta stimulus;GO:0071356|cellular response to tumor …	GO:0016324|apical plasma membrane;GO:0016323|basolateral plasma membrane;GO:0005923|bicellular tight junction;GO:0005737|cytoplasm;GO:0005887|integral component of plasma membrane;GO:0016328|lateral plasma membrane;	GO:0042802|identical protein binding;GO:0005198|structural molecule activity;GO:0001618|virus receptor activity;	K06087	CLDN; claudin
ENSRNOG00000004141	7308	456.801	2695	176.067	2.59447	1.37544	0	0	up	yes	Vasn	protein_coding	chr10:11121041-11131548:-	gi|157820393|ref|NP_001102852.1|	2577	0	vasorin precursor [Rattus norvegicus]	gi|157820392|ref|NM_001109382.1|	2739	0	Rattus norvegicus vasorin (Vasn), mRNA	Q9CZT5	940	0	Vasorin	.	.	.	.	pfam13855	LRR_8	Leucine rich repeat.	GO:0007166|cell surface receptor signaling pathway;GO:0071456|cellular response to hypoxia;GO:0071461|cellular response to redox state;GO:0010719|negative regulation of epithelial to mesenchymal transition;GO:0030512|negative regulation of transforming growth factor beta receptor signaling pathway;	GO:0009986|cell surface;GO:0070062|extracellular exosome;GO:0005615|extracellular space;GO:0016021|integral component of membrane;GO:0005739|mitochondrion;GO:0005886|plasma membrane;	GO:0045296|cadherin binding;GO:0050431|transforming growth factor beta binding;	.	.
ENSRNOG00000010668	2208	138.016	6025	393.62	0.350631	-1.51197	0	0	down	yes	Anxa6	protein_coding	chr10:40320581-40375605:-	gi|564371892|ref|XP_006246402.1|	3545	0	PREDICTED: annexin A6 isoform X1 [Rattus norvegicus]	gi|130502085|ref|NM_024156.2|	2625	0	Rattus norvegicus annexin A6 (Anxa6), mRNA	P48037	1347	0	Annexin A6	.	.	.	.	pfam00191	Annexin	Annexin. This family of annexins also includes giardin that has been shown to function as an annexin.	GO:0046903|secretion;	GO:0016324|apical plasma membrane;GO:0005737|cytoplasm;GO:0014704|intercalated disc;GO:0042470|melanosome;GO:0005634|nucleus;GO:0032991|macromolecular complex;GO:0042383|sarcolemma;	GO:0005509|calcium ion binding;GO:0005544|calcium-dependent phospholipid binding;GO:0044877|macromolecular complex binding;	.	.
ENSRNOG00000007905	3143	196.46	507	33.1229	5.93123	2.56833	0	0	up	yes	Itga7	protein_coding	chr7:3355116-3384675:+	gi|3378243|emb|CAA73024.1|	5366	0	integrin alpha 7 [Mus musculus]	gi|57528940|ref|NM_030842.1|	2511	0	Rattus norvegicus integrin subunit alpha 7 (Itga7), mRNA	Q63258	1998	0	Integrin alpha-7	.	.	.	.	pfam08441	Integrin_alpha2	Integrin alpha. This domain is found in integrin alpha and integrin alpha precursors to the C terminus of a number of pfam01839 repeats and to the N-terminus of the pfam00357 cytoplasmic region. This region is composed of three immunoglobulin-like domains.	GO:0007155|cell adhesion;GO:0007229|integrin-mediated signaling pathway;GO:0008360|regulation of cell shape;GO:0007519|skeletal muscle tissue development;	GO:0009986|cell surface;GO:0008305|integrin complex;	GO:0050839|cell adhesion molecule binding;GO:0005178|integrin binding;GO:0043236|laminin binding;GO:0046872|metal ion binding;GO:0046982|protein heterodimerization activity;	K06583	ITGA7; integrin alpha 7
ENSRNOG00000007393	8421	526.372	3405	222.453	2.36622	1.24258	0	0	up	yes	Ndrg1	protein_coding	chr7:107734323-107775714:-	gi|564360297|ref|XP_006241770.1|	2160	0	PREDICTED: protein NDRG1 isoform X1 [Rattus norvegicus]	gi|58865549|ref|NM_001011991.1|	2876	0	Rattus norvegicus N-myc downstream regulated 1 (Ndrg1), mRNA	Q6JE36	824	0	Protein NDRG1	.	.	.	.	pfam03096	Ndr	Ndr family. This family consists of proteins from different gene families: Ndr1/RTP/Drg1, Ndr2, and Ndr3. Their similarity was previously noted. The precise molecular and cellular function of members of this family is still unknown. Yet, they are known to be involved in cellular differentiation events. The Ndr1 group was the first to be discovered. Their expression is repressed by the proto-oncog…	GO:0071456|cellular response to hypoxia;GO:0030330|DNA damage response, signal transduction by p53 class mediator;GO:0045576|mast cell activation;GO:0008285|negative regulation of cell proliferation;GO:0032287|peripheral nervous system myelin maintenance;GO:0090232|positive regulation of spindle checkpoint;GO:0007165|signal transduction;	GO:0005913|cell-cell adherens junction;GO:0005813|centrosome;GO:0005737|cytoplasm;GO:0005829|cytosol;GO:0005874|microtubule;GO:0043209|myelin sheath;GO:0005634|nucleus;GO:0048471|perinuclear region of cytoplasm;GO:0005886|plasma membrane;GO:0055038|recycling endosome membrane;	GO:0045296|cadherin binding;GO:0043015|gamma-tubulin binding;GO:0008017|microtubule binding;GO:0017137|Rab GTPase binding;	K18266	NDRG1; protein NDRG1
ENSRNOG00000019120	17	1.06262	1845	120.536	0.00881578	-6.8257	0	0	down	yes	Hmgcs2	protein_coding	chr2:200452624-200479423:+	gi|148707009|gb|EDL38956.1|	2788	0	3-hydroxy-3-methylglutaryl-Coenzyme A synthase 2, isoform CRA_b, partial [Mus musculus]	gi|672043353|ref|XM_006233002.2|	1998	0	PREDICTED: Rattus norvegicus 3-hydroxy-3-methylglutaryl-CoA synthase 2 (mitochondrial) (Hmgcs2), transcript variant X1, mRNA	P22791	1059	0	Hydroxymethylglutaryl-CoA synthase, mitochondrial	SPAC4F8.14c	449	4e-150	COG3425	pfam08540	HMG_CoA_synt_C	Hydroxymethylglutaryl-coenzyme A synthase C terminal.	GO:0060612|adipose tissue development;GO:0007420|brain development;GO:0071230|cellular response to amino acid stimulus;GO:0071398|cellular response to fatty acid;GO:0071385|cellular response to glucocorticoid stimulus;GO:0032870|cellular response to hormone stimulus;GO:0032869|cellular response to insulin stimulus;GO:0071222|cellular response to lipopolysaccharide;GO:0071407|cellular response to …	GO:0005759|mitochondrial matrix;GO:0005739|mitochondrion;	GO:0004421|hydroxymethylglutaryl-CoA synthase activity;	.	.
ENSRNOG00000040287	2814	175.895	6932	452.876	0.388395	-1.3644	0	0	down	yes	Cyp1b1	protein_coding	chr6:2307808-2316722:-	gi|9716255|emb|CAA55320.1|	801	1e-94	cytochrome P450 [Rattus norvegicus]	gi|1039376|gb|U09540.1|RNU09540	3369	0	Rattus norvegicus Sprague-Dawley cytochrome P450 (CYP1B1) mRNA, complete cds	Q64678	312	9e-92	Cytochrome P450 1B1	.	.	.	.	pfam00067	p450	Cytochrome P450. Cytochrome P450s are haem-thiolate proteins involved in the oxidative degradation of various compounds. They are particularly well known for their role in the degradation of environmental toxins and mutagens. They can be divided into 4 classes, according to the method by which electrons from NAD(P)H are delivered to the catalytic site. Sequence conservation is relatively low with…	GO:0030325|adrenal gland development;GO:0019369|arachidonic acid metabolic process;GO:0042537|benzene-containing compound metabolic process;GO:0048514|blood vessel morphogenesis;GO:0007155|cell adhesion;GO:0006725|cellular aromatic compound metabolic process;GO:0071320|cellular response to cAMP;GO:0071387|cellular response to cortisol stimulus;GO:0070301|cellular response to hydrogen peroxide;GO:…	GO:0005789|endoplasmic reticulum membrane;GO:0043231|intracellular membrane-bounded organelle;GO:0005739|mitochondrion;GO:0005634|nucleus;GO:0031090|organelle membrane;	GO:0070330|aromatase activity;GO:0020037|heme binding;GO:0005506|iron ion binding;GO:0004497|monooxygenase activity;GO:0016491|oxidoreductase activity;	K07410	CYP1B1; cytochrome P450, family 1, subfamily B, polypeptide 1 [EC:1.14.14.1]
ENSRNOG00000009982	3423	213.962	7831	511.608	0.418214	-1.25769	0	0	down	yes	Pnp	protein_coding	chr15:27875911-27883350:+	gi|564385910|ref|XP_006251919.1|	1563	0	PREDICTED: purine nucleoside phosphorylase isoform X1 [Rattus norvegicus]	gi|672077471|ref|XM_006251857.2|	1137	0	PREDICTED: Rattus norvegicus purine nucleoside phosphorylase (Pnp), transcript variant X1, mRNA	P85973	606	0	Purine nucleoside phosphorylase	YLR209c	283	2e-91	COG0005	pfam01048	PNP_UDP_1	Phosphorylase superfamily. Members of this family include: purine nucleoside phosphorylase (PNP) Uridine phosphorylase (UdRPase) 5'-methylthioadenosine phosphorylase (MTA phosphorylase)	GO:0006955|immune response;GO:0006148|inosine catabolic process;GO:0070970|interleukin-2 secretion;GO:0034356|NAD biosynthesis via nicotinamide riboside salvage pathway;GO:0006738|nicotinamide riboside catabolic process;GO:0046638|positive regulation of alpha-beta T cell differentiation;GO:0042102|positive regulation of T cell proliferation;GO:0042278|purine nucleoside metabolic process;GO:004310…	GO:0005737|cytoplasm;GO:0005856|cytoskeleton;GO:0005829|cytosol;GO:0005576|extracellular region;GO:0005634|nucleus;	GO:0008144|drug binding;GO:0001882|nucleoside binding;GO:0042301|phosphate ion binding;GO:0002060|purine nucleobase binding;GO:0004731|purine-nucleoside phosphorylase activity;	.	.
ENSRNOG00000033790	2727	170.457	6788	443.468	0.384372	-1.37943	0	0	down	yes	Hnrnpu	protein_coding	chr13:96225912-96238572:-	gi|148747541|ref|NP_476480.2|	2614	0	heterogeneous nuclear ribonucleoprotein U [Rattus norvegicus]	gi|148747540|ref|NM_057139.2|	3344	0	Rattus norvegicus heterogeneous nuclear ribonucleoprotein U (Hnrnpu), mRNA	Q6IMY8	937	0	Heterogeneous nuclear ribonucleoprotein U	.	.	.	.	pfam13671	AAA_33	AAA domain. This family of domains contain only a P-loop motif, that is characteristic of the AAA superfamily. Many of the proteins in this family are just short fragments so there is no Walker B motif.	GO:1990845|adaptive thermogenesis;GO:0007049|cell cycle;GO:0030154|cell differentiation;GO:0051301|cell division;GO:0071549|cellular response to dexamethasone stimulus;GO:1990830|cellular response to leukemia inhibitory factor;GO:0006325|chromatin organization;GO:0006397|mRNA processing;GO:0007275|multicellular organismal development;GO:2000737|negative regulation of stem cell differentiation;GO:…	GO:0009986|cell surface;GO:0005813|centrosome;GO:0000777|condensed chromosome kinetochore;GO:0005737|cytoplasm;GO:0000776|kinetochore;GO:0030496|midbody;GO:0072686|mitotic spindle;GO:1990498|mitotic spindle microtubule;GO:1990023|mitotic spindle midzone;GO:0016363|nuclear matrix;GO:0016607|nuclear speck;GO:0005634|nucleus;GO:0000922|spindle pole;GO:0005681|spliceosomal complex;	GO:0005524|ATP binding;GO:0003682|chromatin binding;GO:0042802|identical protein binding;GO:0034046|poly(G) binding;GO:1990841|promoter-specific chromatin binding;GO:0043021|ribonucleoprotein complex binding;GO:0003723|RNA binding;GO:0043565|sequence-specific DNA binding;	K12888	HNRNPU; heterogeneous nuclear ribonucleoprotein U
ENSRNOG00000061216	14366	897.976	7416	484.496	1.85342	0.890192	0	0	up	no	Tubb5	protein_coding	chr20:3422461-3426371:+	gi|148691289|gb|EDL23236.1|	2236	0	tubulin, beta 5, partial [Mus musculus]	gi|261399892|ref|NM_173102.2|	2128	0	Rattus norvegicus tubulin, beta 5 class I (Tubb5), mRNA	P09244	858	0	Tubulin beta-7 chain	ECU03g0820i	724	0	COG5023	pfam03953	Tubulin_C	Tubulin C-terminal domain. This family includes the tubulin alpha, beta and gamma chains. Members of this family are involved in polymer formation. Tubulins are GTPases. FtsZ can polymerize into tubes, sheets, and rings in vitro and is ubiquitous in eubacteria and archaea. Tubulin is the major component of microtubules. (The FtsZ GTPases have been split into their won family).	GO:0007017|microtubule-based process;	GO:0005737|cytoplasm;GO:0005874|microtubule;	GO:0005525|GTP binding;GO:0003924|GTPase activity;GO:0005200|structural constituent of cytoskeleton;	K07375	TUBB; tubulin beta
ENSRNOG00000002052	5026	314.16	10075	658.212	0.477294	-1.06705	0	0	down	yes	Ccdc80	protein_coding	chr11:60645086-60679555:-	gi|114431230|ref|NP_071988.2|	3839	0	coiled-coil domain-containing protein 80 precursor [Rattus norvegicus]	gi|114431229|ref|NM_022543.2|	4097	0	Rattus norvegicus coiled-coil domain containing 80 (Ccdc80), mRNA	Q6QD51	1483	0	Coiled-coil domain-containing protein 80	.	.	.	.	pfam13778	DUF4174	Domain of unknown function (DUF4174). This domain of unknown function is found in a putative tumor suppressor gene and in a ligand for the the urokinase-type plasminogen activator receptor, which plays a role in cellular migration and adhesion.	GO:0030198|extracellular matrix organization;GO:0010811|positive regulation of cell-substrate adhesion;	GO:0005604|basement membrane;GO:0005614|interstitial matrix;	GO:0001968|fibronectin binding;GO:0008201|heparin binding;	.	.
ENSRNOG00000002930	1827	114.2	5290	345.602	0.330439	-1.59754	0	0	down	yes	Ppl	protein_coding	chr10:10644572-10690223:+	gi|157818431|ref|NP_001100446.1|	7889	0	periplakin [Rattus norvegicus]	gi|157818430|ref|NM_001106976.1|	6281	0	Rattus norvegicus periplakin (Ppl), mRNA	Q9R269	2893	0	Periplakin	.	.	.	.	pfam10174	Cast	RIM-binding protein of the cytomatrix active zone. This is a family of proteins that form part of the CAZ (cytomatrix at the active zone) complex which is involved in determining the site of synaptic vesicle fusion. The C-terminus is a PDZ-binding motif that binds directly to RIM (a small G protein Rab-3A effector). The family also contains four coiled-coil domains.	GO:0031424|keratinization;	GO:0005856|cytoskeleton;GO:0030057|desmosome;GO:0019897|extrinsic component of plasma membrane;GO:0005739|mitochondrion;GO:0005634|nucleus;	GO:0045296|cadherin binding;	K10386	PPL; periplakin
ENSRNOG00000020918	12438	777.462	6151	401.852	1.9347	0.952108	0	0	up	no	Ccnd1	protein_coding	chr1:218090750-218100325:-	gi|507540601|ref|XP_004654305.1|	1324	5e-169	PREDICTED: G1/S-specific cyclin-D1 [Jaculus jaculus]	gi|168229178|ref|NM_171992.4|	3809	0	Rattus norvegicus cyclin D1 (Ccnd1), mRNA	P39948	511	2e-169	G1/S-specific cyclin-D1	SPBC582.03	72	5e-12	COG5024	pfam00134	Cyclin_N	Cyclin, N-terminal domain. Cyclins regulate cyclin dependent kinases (CDKs). Human cyclin-O is a Uracil-DNA glycosylase that is related to other cyclins. Cyclins contain two domains of similar all-alpha fold, of which this family corresponds with the N-terminal domain.	GO:0031100|organ regeneration;GO:0060070|canonical Wnt signaling pathway;GO:0051301|cell division;GO:0006974|cellular response to DNA damage stimulus;GO:0030968|endoplasmic reticulum unfolded protein response;GO:0045444|fat cell differentiation;GO:0000082|G1/S transition of mitotic cell cycle;GO:0007595|lactation;GO:0033327|Leydig cell differentiation;GO:0001889|liver development;GO:0097421|liver…	GO:0005923|bicellular tight junction;GO:0000307|cyclin-dependent protein kinase holoenzyme complex;GO:0005737|cytoplasm;GO:0016020|membrane;GO:0005654|nucleoplasm;GO:0005634|nucleus;GO:0017053|transcriptional repressor complex;	GO:0016538|cyclin-dependent protein serine/threonine kinase regulator activity;GO:0042826|histone deacetylase binding;GO:0070064|proline-rich region binding;GO:0004672|protein kinase activity;GO:0019901|protein kinase binding;GO:0044877|macromolecular complex binding;GO:0003714|transcription corepressor activity;GO:0008134|transcription factor binding;	K04503	CCND1; cyclin D1
ENSRNOG00000003515	715	44.6925	3302	215.724	0.207175	-2.27108	0	0	down	yes	Ephx1	protein_coding	chr13:99271366-99300579:-	gi|77539442|ref|NP_001029262.1|	2431	0	epoxide hydrolase 1 precursor [Rattus norvegicus]	gi|403420612|ref|NM_012844.3|	1761	0	Rattus norvegicus epoxide hydrolase 1 (Ephx1), transcript variant 2, mRNA	P07687	941	0	Epoxide hydrolase 1	CAC0719	283	4e-88	COG0596	pfam06441	EHN	Epoxide hydrolase N terminus. This family represents the N-terminal region of the eukaryotic epoxide hydrolase protein. Epoxide hydrolases (EC:3.3.2.3) comprise a group of functionally related enzymes that catalyse the addition of water to oxirane compounds (epoxides), thereby usually generating vicinal trans-diols. EHs have been found in all types of living organisms, including mammals, inverteb…	GO:0019439|aromatic compound catabolic process;GO:0071385|cellular response to glucocorticoid stimulus;GO:0071310|cellular response to organic substance;GO:0034312|diol biosynthetic process;GO:0097176|epoxide metabolic process;GO:0001889|liver development;GO:0009636|response to toxic substance;	GO:0005789|endoplasmic reticulum membrane;GO:0016021|integral component of membrane;GO:0043231|intracellular membrane-bounded organelle;GO:0016020|membrane;GO:0031090|organelle membrane;GO:0005886|plasma membrane;	GO:0033961|cis-stilbene-oxide hydrolase activity;GO:0019899|enzyme binding;GO:0004301|epoxide hydrolase activity;	K01253	EPHX1; microsomal epoxide hydrolase [EC:3.3.2.9]
ENSRNOG00000009822	91	5.68814	1830	119.556	0.0475772	-4.39359	0	0	down	yes	Tlr2	protein_coding	chr2:182840727-182846061:-	gi|672042714|ref|XP_008759324.1|	3771	0	PREDICTED: toll-like receptor 2 isoform X1 [Rattus norvegicus]	gi|42476288|ref|NM_198769.2|	2578	0	Rattus norvegicus toll-like receptor 2 (Tlr2), mRNA	Q9QUN7	1299	0	Toll-like receptor 2	.	.	.	.	pfam01582	TIR	TIR domain. The Toll/interleukin-1 receptor (TIR) homology domain is an intracellular signalling domain found in MyD88, interleukin 1 receptor and the Toll receptor. It contains three highly-conserved regions, and mediates protein-protein interactions between the Toll-like receptors (TLRs) and signal-transduction components. TIR-like motifs are also found in plant proteins thought to be involved …	GO:0001775|cell activation;GO:0002752|cell surface pattern recognition receptor signaling pathway;GO:0071221|cellular response to bacterial lipopeptide;GO:0071726|cellular response to diacyl bacterial lipopeptide;GO:0071223|cellular response to lipoteichoic acid;GO:0071224|cellular response to peptidoglycan;GO:0071727|cellular response to triacyl bacterial lipopeptide;GO:0032289|central nervous s…	GO:0044297|cell body;GO:0042995|cell projection;GO:0009986|cell surface;GO:0005737|cytoplasm;GO:0009897|external side of plasma membrane;GO:0005794|Golgi apparatus;GO:0016021|integral component of membrane;GO:0031226|intrinsic component of plasma membrane;GO:0045121|membrane raft;GO:0030670|phagocytic vesicle membrane;GO:0005886|plasma membrane;GO:0035354|Toll-like receptor 1-Toll-like receptor 2…	GO:0042498|diacyl lipopeptide binding;GO:0071723|lipopeptide binding;GO:0001530|lipopolysaccharide binding;GO:0070891|lipoteichoic acid binding;GO:0042834|peptidoglycan binding;GO:0046982|protein heterodimerization activity;GO:0044877|macromolecular complex binding;GO:0008329|signaling pattern recognition receptor activity;GO:0038023|signaling receptor activity;GO:0035325|Toll-like receptor bindi…	K10159	TLR2; toll-like receptor 2
ENSRNOG00000010165	392	24.5028	2594	169.469	0.144585	-2.79001	0	0	down	yes	Tnfaip2	protein_coding	chr6:135890931-135903647:+	gi|212549631|ref|NP_001131105.1|	3174	0	tumor necrosis factor alpha-induced protein 2 [Rattus norvegicus]	gi|212549630|ref|NM_001137633.1|	3797	0	Rattus norvegicus TNF alpha induced protein 2 (Tnfaip2), mRNA	Q61333	1092	0	Tumor necrosis factor alpha-induced protein 2	.	.	.	.	pfam06046	Sec6	Exocyst complex component Sec6. Sec6 is a component of the multiprotein exocyst complex. Sec6 interacts with Sec8, Sec10 and Exo70.These exocyst proteins localize to regions of active exocytosis-at the growing ends of interphase cells and in the medial region of cells undergoing cytokinesis-in an F-actin-dependent and exocytosis- independent manner.	GO:0001525|angiogenesis;GO:0030154|cell differentiation;GO:0051601|exocyst localization;GO:0006887|exocytosis;	GO:0000145|exocyst;	GO:0000149|SNARE binding;	.	.
ENSRNOG00000007415	6712	419.547	2461	160.78	2.60945	1.38374	0	0	up	yes	Ptgs1	protein_coding	chr3:15560712-15582344:+	gi|577861042|ref|NP_058739.4|	2931	0	prostaglandin G/H synthase 1 precursor [Rattus norvegicus]	gi|577861041|ref|NM_017043.4|	2784	0	Rattus norvegicus prostaglandin-endoperoxide synthase 1 (Ptgs1), mRNA	Q63921	1109	0	Prostaglandin G/H synthase 1	.	.	.	.	pfam03098	An_peroxidase	Animal haem peroxidase.	GO:0007568|aging;GO:0019371|cyclooxygenase pathway;GO:0006954|inflammatory response;GO:0007612|learning;GO:0035633|maintenance of blood-brain barrier;GO:0007613|memory;GO:0032811|negative regulation of epinephrine secretion;GO:0010700|negative regulation of norepinephrine secretion;GO:0045987|positive regulation of smooth muscle contraction;GO:0045907|positive regulation of vasoconstriction;GO:00…	GO:0005737|cytoplasm;GO:0005789|endoplasmic reticulum membrane;GO:0043231|intracellular membrane-bounded organelle;GO:0005635|nuclear envelope;GO:0031090|organelle membrane;	GO:0051213|dioxygenase activity;GO:0020037|heme binding;GO:0046872|metal ion binding;GO:0004601|peroxidase activity;GO:0004666|prostaglandin-endoperoxide synthase activity;	.	.
ENSRNOG00000010945	2857	178.583	6850	447.518	0.399051	-1.32536	0	0	down	yes	Ywhab	protein_coding	chr3:160391106-160399931:+	gi|9507243|ref|NP_062250.1|	1227	3e-159	14-3-3 protein beta/alpha [Rattus norvegicus]	gi|49904288|gb|BC076502.1|	2671	0	Rattus norvegicus tyrosine 3-monooxygenase/tryptophan 5-monooxygenase activation protein, beta polypeptide, mRNA (cDNA clone MGC:91711 IMAGE:7100393), complete cds	P35213	477	8e-161	14-3-3 protein beta/alpha	YDR099w	313	5e-98	COG5040	pfam00244	2014-03-03	14-3-3 protein.	GO:0051220|cytoplasmic sequestering of protein;GO:0045744|negative regulation of G-protein coupled receptor protein signaling pathway;GO:0035308|negative regulation of protein dephosphorylation;GO:0045892|negative regulation of transcription, DNA-templated;GO:0043085|positive regulation of catalytic activity;GO:0051291|protein heterooligomerization;GO:0006605|protein targeting;	GO:0005737|cytoplasm;GO:0005829|cytosol;GO:0042470|melanosome;GO:0005634|nucleus;GO:0048471|perinuclear region of cytoplasm;GO:0032991|macromolecular complex;GO:0017053|transcriptional repressor complex;	GO:0042826|histone deacetylase binding;GO:0042802|identical protein binding;GO:0050815|phosphoserine binding;GO:0008022|protein C-terminus binding;GO:0019904|protein domain specific binding;GO:0044877|macromolecular complex binding;GO:0003714|transcription corepressor activity;	K16197	YWHAB_Q_Z; 14-3-3 protein beta/theta/zeta
ENSRNOG00000018824	2049	128.077	140	9.14636	14.003	3.80767	0	0	up	yes	Slc7a5	protein_coding	chr19:54693959-54722563:-	gi|8394405|ref|NP_059049.1|	2241	0	large neutral amino acids transporter small subunit 1 [Rattus norvegicus]	gi|8394404|ref|NM_017353.1|	3441	0	Rattus norvegicus solute carrier family 7 member 5 (Slc7a5), mRNA	Q63016	867	0	Large neutral amino acids transporter small subunit 1	YGR055w	100	6e-21	COG0531	pfam13520	AA_permease_2	Amino acid permease.	GO:0030154|cell differentiation;GO:0007399|nervous system development;GO:0015804|neutral amino acid transport;	GO:0016324|apical plasma membrane;GO:0005829|cytosol;GO:0005887|integral component of plasma membrane;GO:0043231|intracellular membrane-bounded organelle;GO:0005886|plasma membrane;	GO:0015171|amino acid transmembrane transporter activity;GO:0015297|antiporter activity;GO:0015179|L-amino acid transmembrane transporter activity;GO:0015175|neutral amino acid transmembrane transporter activity;GO:0042605|peptide antigen binding;	K13780	SLC7A5, LAT1; solute carrier family 7 (L-type amino acid transporter), member 5
ENSRNOG00000034234	446290	27896.3	389022	25415.3	1.09762	0.134377	0	0	up	no	Mt-co1	protein_coding	chrMT:5323-6867:+	gi|110189717|ref|YP_665631.1|	2134	0	cytochrome c oxidase subunit I [Rattus norvegicus]	gi|755572967|gb|KP244683.1|	1545	0	Rattus norvegicus isolate 115 mitochondrion, complete genome	P05503	826	0	Cytochrome c oxidase subunit 1	CC3406	489	6e-167	COG0843	pfam00115	COX1	Cytochrome C and Quinol oxidase polypeptide I.	GO:0009060|aerobic respiration;GO:0007568|aging;GO:0021549|cerebellum development;GO:0015990|electron transport coupled proton transport;GO:0006123|mitochondrial electron transport, cytochrome c to oxygen;GO:0046688|response to copper ion;GO:0051602|response to electrical stimulus;GO:0006979|response to oxidative stress;	GO:0016021|integral component of membrane;GO:0005750|mitochondrial respiratory chain complex III;GO:0005751|mitochondrial respiratory chain complex IV;GO:0005739|mitochondrion;GO:0045277|respiratory chain complex IV;	GO:0004129|cytochrome-c oxidase activity;GO:0020037|heme binding;GO:0046872|metal ion binding;	K02256	COX1; cytochrome c oxidase subunit 1 [EC:1.9.3.1]
ENSRNOG00000013484	2447	152.955	6211	405.772	0.376947	-1.40756	0	0	down	yes	Gsta1	protein_coding	chr9:27368272-27452902:-	gi|13928688|ref|NP_113697.1|	1166	1e-157	glutathione S-transferase alpha-3 [Rattus norvegicus]	gi|58331131|ref|NM_031509.2|	1154	0	Rattus norvegicus glutathione S-transferase alpha 1 (Gsta1), mRNA	P04904	453	4e-159	Glutathione S-transferase alpha-3	.	.	.	.	pfam00043	GST_C	Glutathione S-transferase, C-terminal domain. GST conjugates reduced glutathione to a variety of targets including S-crystallin from squid, the eukaryotic elongation factor 1-gamma, the HSP26 family of stress-related proteins and auxin-regulated proteins in plants. Stringent starvation proteins in Escherichia coli are also included in the alignment but are not known to have GST activity. The glut…	GO:0007568|aging;GO:0042493|response to drug;GO:0031667|response to nutrient levels;GO:0042178|xenobiotic catabolic process;	GO:0005829|cytosol;GO:0005640|nuclear outer membrane;GO:0005634|nucleus;	GO:0008144|drug binding;GO:0043295|glutathione binding;GO:0004364|glutathione transferase activity;	K00799	GST, gst; glutathione S-transferase [EC:2.5.1.18]
ENSRNOG00000060329	5185	324.099	1595	104.203	3.11026	1.63703	0	0	up	yes	Emb	protein_coding	chr2:49682754-49732253:+	gi|16758534|ref|NP_446171.1|	1432	0	embigin precursor [Rattus norvegicus]	gi|298908415|emb|FQ228768.1|	973	0	Rattus norvegicus TL0ADA51YP06 mRNA sequence	O88775	556	0	Embigin	.	.	.	.	pfam07679	I-set	Immunoglobulin I-set domain.	GO:0007155|cell adhesion;GO:0035879|plasma membrane lactate transport;	GO:0030054|cell junction;GO:0005887|integral component of plasma membrane;GO:0045202|synapse;	.	.	.
ENSRNOG00000028015	559	34.9414	2919	190.702	0.183226	-2.44831	0	0	down	yes	Pf4	protein_coding	chr14:18848549-18849258:-	gi|56090531|ref|NP_001007730.1|	478	1e-59	platelet factor 4 precursor [Rattus norvegicus]	gi|56090530|ref|NM_001007729.1|	318	1e-164	Rattus norvegicus platelet factor 4 (Pf4), mRNA	P06765	188	4e-61	Platelet factor 4	.	.	.	.	pfam00048	IL8	Small cytokines (intecrine/chemokine), interleukin-8 like. Includes a number of secreted growth factors and interferons involved in mitogenic, chemotactic, and inflammatory activity. Structure contains two highly conserved disulfide bonds.	GO:0070098|chemokine-mediated signaling pathway;GO:0019221|cytokine-mediated signaling pathway;GO:0042832|defense response to protozoan;GO:0007186|G-protein coupled receptor signaling pathway;GO:0006955|immune response;GO:0006954|inflammatory response;GO:0030595|leukocyte chemotaxis;GO:0016525|negative regulation of angiogenesis;GO:0045653|negative regulation of megakaryocyte differentiation;GO:0…	GO:0005615|extracellular space;GO:0031091|platelet alpha granule;GO:0032991|macromolecular complex;GO:0031982|vesicle;	GO:0008009|chemokine activity;GO:0045236|CXCR chemokine receptor binding;GO:0048248|CXCR3 chemokine receptor binding;GO:0008201|heparin binding;	K05407	PF4, CXCL4; platelet factor 4
ENSRNOG00000023548	656	41.0046	3106	202.919	0.202074	-2.30704	0	0	down	yes	Sned1	protein_coding	chr9:100380515-100437056:+	gi|268607712|ref|NP_001161314.1|	6988	0	sushi, nidogen and EGF-like domain-containing protein 1 precursor [Rattus norvegicus]	gi|268607711|ref|NM_001167842.1|	5594	0	Rattus norvegicus sushi, nidogen and EGF-like domains 1 (Sned1), mRNA	Q5ZQU0	2689	0	Sushi, nidogen and EGF-like domain-containing protein 1	.	.	.	.	pfam06119	NIDO	Nidogen-like. This is a nidogen-like domain (NIDO) domain and is an extracellular domain found in nidogen and hypothetical proteins of unknown function.	GO:0007160|cell-matrix adhesion;	GO:0005576|extracellular region;	GO:0005509|calcium ion binding;	.	.
ENSRNOG00000003975	4394	274.656	9002	588.111	0.467013	-1.09846	0	0	down	yes	Pfn1	protein_coding	chr10:57273005-57275708:-	gi|926716336|ref|XP_005693514.2|	755	1e-97	PREDICTED: profilin-1 [Capra hircus]	gi|298901877|emb|FQ228171.1|	816	0	Rattus norvegicus TL0AEA10YD22 mRNA sequence	P62963	288	2e-97	Profilin-1	.	.	.	.	pfam00235	Profilin	Profilin.	GO:0008154|actin polymerization or depolymerization;GO:0071363|cellular response to growth factor stimulus;GO:0001843|neural tube closure;GO:0051054|positive regulation of DNA metabolic process;GO:0051496|positive regulation of stress fiber assembly;GO:0045944|positive regulation of transcription from RNA polymerase II promoter;GO:0050434|positive regulation of viral transcription;GO:0030833|regu…	GO:0005737|cytoplasm;GO:0005856|cytoskeleton;GO:0043005|neuron projection;GO:0005634|nucleus;GO:0045202|synapse;	GO:0003779|actin binding;GO:0005546|phosphatidylinositol-4,5-bisphosphate binding;GO:0017048|Rho GTPase binding;GO:0005102|receptor binding;	K05759	PFN; profilin
ENSRNOG00000029042	1442	90.1351	4545	296.93	0.303557	-1.71996	0	0	down	yes	Mt-nd6	protein_coding	chrMT:13543-14061:-	gi|110189726|ref|YP_665640.1|	727	3e-95	NADH dehydrogenase subunit 6 [Rattus norvegicus]	gi|755572967|gb|KP244683.1|	519	0	Rattus norvegicus isolate 115 mitochondrion, complete genome	P03926	284	1e-96	NADH-ubiquinone oxidoreductase chain 6	.	.	.	.	pfam00499	Oxidored_q3	NADH-ubiquinone/plastoquinone oxidoreductase chain 6.	GO:0042220|response to cocaine;GO:0042542|response to hydrogen peroxide;GO:0035094|response to nicotine;	GO:0016021|integral component of membrane;GO:0031966|mitochondrial membrane;GO:0005739|mitochondrion;GO:0070469|respiratory chain;	GO:0008137|NADH dehydrogenase (ubiquinone) activity;	K03884	ND6; NADH-ubiquinone oxidoreductase chain 6 [EC:1.6.5.3]
ENSRNOG00000006076	5886	367.916	11022	720.08	0.510938	-0.96878	0	0	down	no	Steap2	protein_coding	chr4:25507463-25527087:+	gi|537250304|gb|ERE88353.1|	2501	0	metalloreductase STEAP2 [Cricetulus griseus]	gi|157822622|ref|NM_001107846.1|	3479	0	Rattus norvegicus STEAP2 metalloreductase (Steap2), mRNA	Q8BWB6	952	0	Metalloreductase STEAP2	RSp1147	70.1	3e-12	COG2085	pfam03807	F420_oxidored	NADP oxidoreductase coenzyme F420-dependent.	GO:0015677|copper ion import;GO:0006897|endocytosis;GO:0098706|ferric iron import across plasma membrane;GO:0006893|Golgi to plasma membrane transport;GO:0055072|iron ion homeostasis;GO:0055114|oxidation-reduction process;GO:0045055|regulated secretory pathway;GO:0009725|response to hormone;	GO:0005829|cytosol;GO:0005769|early endosome;GO:0005768|endosome;GO:0010008|endosome membrane;GO:0030173|integral component of Golgi membrane;GO:0005887|integral component of plasma membrane;GO:0005886|plasma membrane;GO:0030140|trans-Golgi network transport vesicle;	GO:0008823|cupric reductase activity;GO:0052851|ferric-chelate reductase (NADPH) activity;GO:0046872|metal ion binding;GO:0005215|transporter activity;	K14738	STEAP2; metalloreductase STEAP2 [EC:1.16.1.-]
ENSRNOG00000030628	3012	188.271	7011	458.037	0.411039	-1.28265	0	0	down	yes	Eif4a1	protein_coding	chr10:56271257-56276764:-	gi|4503529|ref|NP_001407.1|	2091	0	eukaryotic initiation factor 4A-I isoform 1 [Homo sapiens]	gi|402692708|ref|NM_199372.2|	1770	0	Rattus norvegicus eukaryotic translation initiation factor 4A1 (Eif4a1), mRNA	P60843	812	0	Eukaryotic initiation factor 4A-I	SPAC1006.07	587	0	COG0513	pfam00270	DEAD	DEAD/DEAH box helicase. Members of this family include the DEAD and DEAH box helicases. Helicases are involved in unwinding nucleic acids. The DEAD box helicases are involved in various aspects of RNA metabolizm, including nuclear transcription, pre mRNA splicing, ribosome biogenesis, nucleocytoplasmic transport, translation, RNA decay and organellar gene expression.	GO:0010468|regulation of gene expression;GO:0010501|RNA secondary structure unwinding;GO:0006413|translational initiation;	GO:0005737|cytoplasm;GO:0005730|nucleolus;	GO:0005524|ATP binding;GO:0004004|ATP-dependent RNA helicase activity;GO:0003725|double-stranded RNA binding;GO:0003743|translation initiation factor activity;	K03257	EIF4A; translation initiation factor 4A
ENSRNOG00000010989	8103	506.494	3371	220.231	2.29983	1.20153	0	0	up	yes	Ipo5	protein_coding	chr15:106257650-106292112:+	gi|564318391|ref|XP_001075101.4|	5864	0	PREDICTED: importin-5 isoform X1 [Rattus norvegicus]	gi|672028951|ref|XM_006222063.2|	3294	0	PREDICTED: Rattus norvegicus importin 5 (Ipo5), transcript variant X2, mRNA	O00410	2249	0	Importin-5	.	.	.	.	pfam13646	HEAT_2	HEAT repeats. This family includes multiple HEAT repeats.	GO:0071230|cellular response to amino acid stimulus;GO:0045736|negative regulation of cyclin-dependent protein serine/threonine kinase activity;GO:0006607|NLS-bearing protein import into nucleus;GO:0042307|positive regulation of protein import into nucleus;GO:0000060|protein import into nucleus, translocation;GO:0006610|ribosomal protein import into nucleus;GO:0016032|viral process;	GO:0005737|cytoplasm;GO:0016020|membrane;GO:0031965|nuclear membrane;GO:0034399|nuclear periphery;GO:0005643|nuclear pore;GO:0005730|nucleolus;GO:0005634|nucleus;	GO:0005095|GTPase inhibitor activity;GO:0008139|nuclear localization sequence binding;GO:0008565|protein transporter activity;GO:0008536|Ran GTPase binding;GO:0003723|RNA binding;	.	.
ENSRNOG00000018645	29899	1868.9	19432	1269.52	1.47213	0.55791	0	0	up	no	Rpsa	protein_coding	chr8:128806129-128809986:+	gi|820983550|ref|XP_012351476.1|	1472	0	PREDICTED: 40S ribosomal protein SA isoform X1 [Nomascus leucogenys]	gi|402765781|ref|NM_017138.2|	1017	0	Rattus norvegicus ribosomal protein SA (Rpsa), mRNA	P38983	568	0	40S ribosomal protein SA	SPBC685.06	293	1e-96	COG0052	pfam00318	Ribosomal_S2	Ribosomal protein S2.	GO:0098609|cell-cell adhesion;GO:0000447|endonucleolytic cleavage in ITS1 to separate SSU-rRNA from 5.8S rRNA and LSU-rRNA from tricistronic rRNA transcript (SSU-rRNA, 5.8S rRNA, LSU-rRNA);GO:0000461|endonucleolytic cleavage to generate mature 3'-end of SSU-rRNA from (SSU-rRNA, 5.8S rRNA, LSU-rRNA);GO:0030855|epithelial cell differentiation;GO:0000028|ribosomal small subunit assembly;GO:0006407|r…	GO:0030686|90S preribosome;GO:0005604|basement membrane;GO:0005737|cytoplasm;GO:0005829|cytosol;GO:0022627|cytosolic small ribosomal subunit;GO:0031012|extracellular matrix;GO:0016020|membrane;GO:0043025|neuronal cell body;GO:0005634|nucleus;GO:0005886|plasma membrane;	GO:0043236|laminin binding;GO:0005055|laminin receptor activity;GO:0003735|structural constituent of ribosome;	K02998	RP-SAe, RPSA; small subunit ribosomal protein SAe
ENSRNOG00000032396	411	25.6904	2560	167.248	0.153607	-2.70269	0	0	down	yes	RGD1559575	protein_coding	chr10:34232615-34242985:-	gi|109488030|ref|XP_220362.3|	4239	0	PREDICTED: uncharacterized protein RGD1559575 [Rattus norvegicus]	gi|672024715|ref|XM_001070154.4|	2750	0	PREDICTED: Rattus norvegicus similar to novel protein (RGD1559575), mRNA	Q3T9E4	520	6e-175	T-cell-specific guanine nucleotide triphosphate-binding protein 2	.	.	.	.	pfam05049	IIGP	Interferon-inducible GTPase (IIGP). Interferon-inducible GTPase (IIGP) is thought to play a role in in intracellular defence. IIGP is predominantly associated with the Golgi apparatus and also localizes to the endoplasmic reticulum and exerts a distinct role in IFN-induced intracellular membrane trafficking or processing.	GO:0045087|innate immune response;	GO:0005783|endoplasmic reticulum;GO:0005794|Golgi apparatus;GO:0016020|membrane;	GO:0005525|GTP binding;GO:0016787|hydrolase activity;	.	.
ENSRNOG00000013963	5052	315.785	9838	642.728	0.491321	-1.02526	0	0	down	yes	Il6st	protein_coding	chr2:44289393-44314944:+	gi|564335246|ref|XP_006231990.1|	4609	0	PREDICTED: interleukin-6 receptor subunit beta isoform X1 [Rattus norvegicus]	gi|672041466|ref|XR_351404.2|	2972	0	PREDICTED: Rattus norvegicus interleukin 6 signal transducer (Il6st), transcript variant X3, misc_RNA	P40190	1764	0	Interleukin-6 receptor subunit beta	.	.	.	.	pfam06328	Lep_receptor_Ig	Ig-like C2-type domain. This domain is a ligand-binding immunoglobulin-like domain. The two cysteine residues form a disulphide bridge.	GO:0070102|interleukin-6-mediated signaling pathway;GO:0051481|negative regulation of cytosolic calcium ion concentration;GO:0014911|positive regulation of smooth muscle cell migration;GO:0046883|regulation of hormone secretion;GO:0007584|response to nutrient;GO:0006642|triglyceride mobilization;	GO:0016021|integral component of membrane;GO:0032809|neuronal cell body membrane;	GO:0004896|cytokine receptor activity;GO:0046982|protein heterodimerization activity;	.	.
ENSRNOG00000031896	9222	576.44	4139	270.406	2.13176	1.09204	0	0	up	yes	Stt3a	protein_coding	chr8:39181163-39243882:-	gi|564363049|ref|XP_006242870.1|	3901	0	PREDICTED: dolichyl-diphosphooligosaccharide--protein glycosyltransferase subunit STT3A isoform X1 [Rattus norvegicus]	gi|564363048|ref|XM_006242808.1|	5879	0	PREDICTED: Rattus norvegicus STT3A, subunit of the oligosaccharyltransferase complex (catalytic) (Stt3a), transcript variant X1, mRNA	P46978	1438	0	Dolichyl-diphosphooligosaccharide--protein glycosyltransferase subunit STT3A	SPBC1271.02	762	0	COG1287	pfam02516	STT3	Oligosaccharyl transferase STT3 subunit. This family consists of the oligosaccharyl transferase STT3 subunit and related proteins. The STT3 subunit is part of the oligosaccharyl transferase (OTase) complex of proteins and is required for its activity. In eukaryotes, OTase transfers a lipid-linked core-oligosaccharide to selected asparagine residues in the ER. In the archaea STT3 occurs alone, rat…	GO:0043686|co-translational protein modification;GO:0043687|post-translational protein modification;GO:0018279|protein N-linked glycosylation via asparagine;	GO:0016021|integral component of membrane;GO:0016020|membrane;GO:0008250|oligosaccharyltransferase complex;	GO:0004579|dolichyl-diphosphooligosaccharide-protein glycotransferase activity;GO:0046872|metal ion binding;	K07151	STT3; dolichyl-diphosphooligosaccharide--protein glycosyltransferase [EC:2.4.99.18]
ENSRNOG00000007377	13904	869.098	7391	482.863	1.79989	0.847905	0	0	up	no	Slit3	protein_coding	chr10:20320878-20518518:+	gi|149052273|gb|EDM04090.1|	7211	0	slit homolog 3 (Drosophila) [Rattus norvegicus]	gi|672066986|ref|XM_008767597.1|	5106	0	PREDICTED: Rattus norvegicus slit homolog 3 (Drosophila) (Slit3), transcript variant X1, mRNA	O88280	2774	0	Slit homolog 3 protein	alr0124_1	74.7	1e-12	COG4886	pfam02210	Laminin_G_2	Laminin G domain. This family includes the Thrombospondin N-terminal-like domain, a Laminin G subfamily.	GO:0007409|axonogenesis;GO:0007420|brain development;GO:0021510|spinal cord development;	GO:0005576|extracellular region;GO:0016020|membrane;	GO:0005509|calcium ion binding;	K06850	SLIT3; slit 3
ENSRNOG00000007886	2429	151.83	314	20.514	7.40127	2.88777	0	0	up	yes	Orm1	protein_coding	chr5:79179417-79182820:+	gi|16757980|ref|NP_445740.1|	915	1e-120	alpha-1-acid glycoprotein precursor [Rattus norvegicus]	gi|298904769|emb|FQ228371.1|	775	0	Rattus norvegicus TL0ADA9YF15 mRNA sequence	P02764	357	4e-122	Alpha-1-acid glycoprotein	.	.	.	.	pfam00061	Lipocalin	Lipocalin / cytosolic fatty-acid binding protein family. Lipocalins are transporters for small hydrophobic molecules, such as lipids, steroid hormones, bilins, and retinoids. The family also encompasses the enzyme prostaglandin D synthase (EC:5.3.99.2). Alignment subsumes both the lipocalin and fatty acid binding protein signatures from PROSITE. This is supported on structural and functional grou…	GO:0002438|acute inflammatory response to antigenic stimulus;GO:0006953|acute-phase response;GO:0031100|organ regeneration;GO:0071385|cellular response to glucocorticoid stimulus;GO:0071378|cellular response to growth hormone stimulus;GO:0071300|cellular response to retinoic acid;GO:0002439|chronic inflammatory response to antigenic stimulus;GO:0002682|regulation of immune system process;GO:00424…	GO:0005615|extracellular space;	GO:0008144|drug binding;	K17308	ORM1, AGP1; alpha-1-acid glycoprotein 1
ENSRNOG00000042499	14297	893.663	7705	503.377	1.77534	0.828092	0	0	up	no	LOC100364435	protein_coding	chr4:100882216-100883275:-	gi|149036434|gb|EDL91052.1|	268	1e-27	rCG56127, isoform CRA_a [Rattus norvegicus]	gi|207319|gb|M58404.1|RATTHYBA	534	0	R.norvegicus thymosin beta-10 (testis-specific) gene, complete cds	P63312	88.2	1e-21	Thymosin beta-10	.	.	.	.	pfam01290	Thymosin	Thymosin beta-4 family.	GO:0030036|actin cytoskeleton organization;GO:0007015|actin filament organization;GO:0007286|spermatid development;	GO:0005737|cytoplasm;GO:0005856|cytoskeleton;	GO:0003785|actin monomer binding;	K13785	TMSB10; thymosin beta 10
ENSRNOG00000011054	4661	291.345	9219	602.288	0.483731	-1.04772	0	0	down	yes	Laptm5	protein_coding	chr5:149047681-149069719:+	gi|40254749|ref|NP_445990.2|	1247	9e-165	lysosomal-associated transmembrane protein 5 [Rattus norvegicus]	gi|40254748|ref|NM_053538.2|	2072	0	Rattus norvegicus lysosomal protein transmembrane 5 (Laptm5), mRNA	Q61168	458	6e-156	Lysosomal-associated transmembrane protein 5	.	.	.	.	pfam03821	Mtp	Golgi 4-transmembrane spanning transporter.	GO:1990830|cellular response to leukemia inhibitory factor;	GO:0016021|integral component of membrane;GO:0005765|lysosomal membrane;GO:0005764|lysosome;	.	K12387	LAPTM; lysosomal-associated transmembrane protein
ENSRNOG00000017980	4738	296.158	9302	607.711	0.487334	-1.03702	0	0	down	yes	Itgal	protein_coding	chr1:198744050-198781750:+	gi|564331001|ref|XP_006230331.1|	5895	0	PREDICTED: integrin alpha-L isoform X1 [Rattus norvegicus]	gi|672038444|ref|XM_006230269.2|	4497	0	PREDICTED: Rattus norvegicus integrin, alpha L (Itgal), transcript variant X1, mRNA	P24063	1983	0	Integrin alpha-L	.	.	.	.	pfam08441	Integrin_alpha2	Integrin alpha. This domain is found in integrin alpha and integrin alpha precursors to the C terminus of a number of pfam01839 repeats and to the N-terminus of the pfam00357 cytoplasmic region. This region is composed of three immunoglobulin-like domains.	GO:0050798|activated T cell proliferation;GO:0007166|cell surface receptor signaling pathway;GO:0098609|cell-cell adhesion;GO:0007160|cell-matrix adhesion;GO:0007157|heterophilic cell-cell adhesion via plasma membrane cell adhesion molecules;GO:0007229|integrin-mediated signaling pathway;GO:0007159|leukocyte cell-cell adhesion;GO:0006909|phagocytosis;GO:0050850|positive regulation of calcium-medi…	GO:0009986|cell surface;GO:0005911|cell-cell junction;GO:0009897|external side of plasma membrane;GO:0001772|immunological synapse;GO:0034687|integrin alphaL-beta2 complex;	GO:0050839|cell adhesion molecule binding;GO:0030369|ICAM-3 receptor activity;GO:0046872|metal ion binding;GO:0046982|protein heterodimerization activity;GO:0044877|macromolecular complex binding;	.	.
ENSRNOG00000020938	3452	215.774	779	50.893	4.23976	2.08398	0	0	up	yes	Ppp1r15a	protein_coding	chr1:101511901-101514974:-	gi|3282507|gb|AAC24980.1|	2221	0	progression elevated gene 3 protein [Rattus norvegicus]	gi|3282506|gb|AF020618.1|AF020618	2134	0	Rattus norvegicus progression elevated gene 3 protein mRNA, complete cds	Q6IN02	747	0	Protein phosphatase 1 regulatory subunit 15A	.	.	.	.	pfam10488	PP1c_bdg	Phosphatase-1 catalytic subunit binding region. This conserved C-terminus appears to be a protein phosphatase-1 catalytic subunit (PP1C) binding region, which may in some circumstances also be retroviral in origin since it is found in both herpes simplex virus and in mouse and man. This domain is found in Gadd-34 apoptosis-associated proteins as well as the constitutive repressor of eIF2-alpha ph…	GO:0007568|aging;GO:0006915|apoptotic process;GO:0071236|cellular response to antibiotic;GO:0072732|cellular response to calcium ion starvation;GO:0071322|cellular response to carbohydrate stimulus;GO:1904310|cellular response to cordycepin;GO:1904308|cellular response to desipramine;GO:0035690|cellular response to drug;GO:1904312|cellular response to gold(3+);GO:1904314|cellular response to meth…	GO:0005737|cytoplasm;GO:0005829|cytosol;GO:0005789|endoplasmic reticulum membrane;GO:0005741|mitochondrial outer membrane;	GO:0008157|protein phosphatase 1 binding;	K14019	PPP1R15A, GADD34; protein phosphatase 1 regulatory subunit 15A
ENSRNOG00000003217	11499	718.768	5753	375.85	1.91238	0.935369	0	0	up	no	Lgals3bp	protein_coding	chr10:107415326-107424710:-	gi|149054938|gb|EDM06755.1|	3060	0	lectin, galactoside-binding, soluble, 3 binding protein, isoform CRA_a [Rattus norvegicus]	gi|20806134|ref|NM_139096.1|	2145	0	Rattus norvegicus lectin, galactoside-binding, soluble, 3 binding protein (Lgals3bp), mRNA	O70513	1170	0	Galectin-3-binding protein	.	.	.	.	pfam00530	SRCR	Scavenger receptor cysteine-rich domain. These domains are disulphide rich extracellular domains. These domains are found in several extracellular receptors and may be involved in protein-protein interactions.	GO:0007155|cell adhesion;	GO:0005615|extracellular space;GO:0016020|membrane;	GO:0005044|scavenger receptor activity;	K17300	LGALS3BP; galectin-3-binding protein
ENSRNOG00000004060	3347	209.211	7346	479.923	0.435926	-1.19784	0	0	down	yes	Calm3	protein_coding	chr6:124217241-124225292:+	gi|744542371|ref|XP_010986526.1|	886	2e-113	PREDICTED: calmodulin [Camelus dromedarius]	gi|148747434|ref|NM_031969.2|	1435	0	Rattus norvegicus calmodulin 1 (Calm1), mRNA	P0DP35	301	6e-99	Calmodulin-2 B	SPAC3A12.14	234	1e-73	COG5126	pfam13499	EF-hand_7	EF-hand domain pair.	.	.	GO:0005509|calcium ion binding;GO:0005102|receptor binding;	K02183	CALM; calmodulin
ENSRNOG00000011887	2261	141.328	5722	373.825	0.37806	-1.40331	0	0	down	yes	RGD1307929	protein_coding	chr10:65523193-65552348:+	gi|62656582|ref|XP_220636.3|	10765	0	PREDICTED: UPF0378 protein KIAA0100 homolog isoform X3 [Rattus norvegicus]	gi|672024994|ref|XM_001080815.4|	5382	0	PREDICTED: Rattus norvegicus similar to CG14967-PA (RGD1307929), transcript variant X1, mRNA	Q5SYL3	4072	0	Protein KIAA0100	.	.	.	.	pfam10351	Apt1	Golgi-body localisation protein domain. This is the C-terminus of a family of proteins conserved from plants to humans. The plant members are localized to the Golgi proteins and appear to regulate membrane trafficking, as they are required for rapid vesicle accumulation at the tip of the pollen tube. The C-terminus probably contains the Golgi localisation signal and it is well-conserved.	.	GO:0005576|extracellular region;	.	.	.
ENSRNOG00000008045	2319	144.954	289	18.8807	7.67735	2.94061	0	0	up	yes	Slamf9	protein_coding	chr13:90836361-90839411:-	gi|157787012|ref|NP_001099441.1|	1339	0	SLAM family member 9 precursor [Rattus norvegicus]	gi|157787011|ref|NM_001105971.1|	1125	0	Rattus norvegicus SLAM family member 9 (Slamf9), mRNA	Q9D780	410	8e-140	SLAM family member 9	.	.	.	.	pfam13927	Ig_3	Immunoglobulin domain. This family contains immunoglobulin-like domains.	.	GO:0016021|integral component of membrane;	.	.	.
ENSRNOG00000042094	674	42.1297	3016	197.039	0.213814	-2.22557	0	0	down	yes	Prr13	protein_coding	chr7:144064931-144098101:+	gi|672060186|ref|XP_008763991.1|	163	2e-11	PREDICTED: proline-rich protein 13 isoform X1 [Rattus norvegicus]	gi|56605833|ref|NM_001008379.1|	773	0	Rattus norvegicus proline rich 13 (Prr13), mRNA	Q5U1W2	67.4	1e-12	Proline-rich protein 13	.	.	.	.	pfam06682	DUF1183	Protein of unknown function (DUF1183). This family consists of several eukaryotic proteins of around 360 residues in length. The function of this family is unknown.	GO:0006355|regulation of transcription, DNA-templated;GO:0006351|transcription, DNA-templated;	GO:0005634|nucleus;	.	.	.
ENSRNOG00000015354	1217	76.071	4009	261.913	0.290444	-1.78367	0	0	down	yes	Aox1	protein_coding	chr9:64929721-65007870:+	gi|149046117|gb|EDL99010.1|	7002	0	aldehyde oxidase 1 [Rattus norvegicus]	gi|402692597|ref|NM_019363.3|	4244	0	Rattus norvegicus aldehyde oxidase 1 (Aox1), mRNA	Q9Z0U5	2699	0	Aldehyde oxidase 1	PA1523	497	7e-156	COG4631	pfam02738	Ald_Xan_dh_C2	Molybdopterin-binding domain of aldehyde dehydrogenase.	GO:0017144|drug metabolic process;GO:0009115|xanthine catabolic process;GO:0006805|xenobiotic metabolic process;	GO:0005829|cytosol;	GO:0051537|2 iron, 2 sulfur cluster binding;GO:0004031|aldehyde oxidase activity;GO:0009055|electron carrier activity;GO:0050660|flavin adenine dinucleotide binding;GO:0005506|iron ion binding;GO:0043546|molybdopterin cofactor binding;GO:0051287|NAD binding;GO:0016614|oxidoreductase activity, acting on CH-OH group of donors;GO:0042803|protein homodimerization activity;GO:0050250|retinal oxidase a…	K00157	AOX; aldehyde oxidase [EC:1.2.3.1]
ENSRNOG00000008246	7140	446.3	2884	188.415	2.36871	1.2441	0	0	up	yes	Emilin1	protein_coding	chr6:26821255-26828972:-	gi|524946270|ref|XP_005073585.1|	3542	0	PREDICTED: EMILIN-1 [Mesocricetus auratus]	gi|157818076|ref|NM_001106710.1|	3836	0	Rattus norvegicus elastin microfibril interfacer 1 (Emilin1), mRNA	Q99K41	1112	0	EMILIN-1	.	.	.	.	pfam07546	EMI	EMI domain. The Pfam alignment is truncated at the C-terminus and does not include the final cysteine defined in Callebaut et al. This is to stop the family overlapping with other domains.	GO:0003180|aortic valve morphogenesis;GO:0016477|cell migration;GO:0007160|cell-matrix adhesion;GO:0048251|elastic fiber assembly;GO:0030198|extracellular matrix organization;GO:0016525|negative regulation of angiogenesis;GO:0050866|negative regulation of cell activation;GO:1904027|negative regulation of collagen fibril organization;GO:0070373|negative regulation of ERK1 and ERK2 cascade;GO:00106…	GO:0005581|collagen trimer;GO:0031012|extracellular matrix;GO:0005576|extracellular region;GO:0005615|extracellular space;GO:0034668|integrin alpha4-beta1 complex;	GO:0030023|extracellular matrix constituent conferring elasticity;GO:0042802|identical protein binding;GO:0098640|integrin binding involved in cell-matrix adhesion;	.	.
ENSRNOG00000012807	7672	479.554	13104	856.1	0.560161	-0.836086	0	0	down	no	C1qa	protein_coding	chr5:155261250-155264143:-	gi|56606082|ref|NP_001008515.1|	1271	8e-174	complement C1q subcomponent subunit A precursor [Rattus norvegicus]	gi|56606081|ref|NM_001008515.1|	1002	0	Rattus norvegicus complement component 1, q subcomponent, A chain (C1qa), mRNA	P31720	494	3e-175	Complement C1q subcomponent subunit A	.	.	.	.	pfam00386	C1q	C1q domain. C1q is a subunit of the C1 enzyme complex that activates the serum complement system.	GO:0006958|complement activation, classical pathway;GO:0045087|innate immune response;GO:0010039|response to iron ion;	GO:0005581|collagen trimer;GO:0005576|extracellular region;	.	K03986	C1QA; complement C1q subcomponent subunit A
ENSRNOG00000016552	3469	216.837	805	52.5916	4.12303	2.04371	0	0	up	yes	Hmgcs1	protein_coding	chr2:52431601-52445055:+	gi|149059420|gb|EDM10427.1|	2926	0	rCG44679, isoform CRA_b [Rattus norvegicus]	gi|8393537|ref|NM_017268.1|	3168	0	Rattus norvegicus 3-hydroxy-3-methylglutaryl-CoA synthase 1 (Hmgcs1), mRNA	P17425	1087	0	Hydroxymethylglutaryl-CoA synthase, cytoplasmic	SPAC4F8.14c	439	7e-142	COG3425	pfam08540	HMG_CoA_synt_C	Hydroxymethylglutaryl-coenzyme A synthase C terminal.	GO:0007420|brain development;GO:0071397|cellular response to cholesterol;GO:0071372|cellular response to follicle-stimulating hormone stimulus;GO:0071404|cellular response to low-density lipoprotein particle stimulus;GO:0071407|cellular response to organic cyclic compound;GO:0006695|cholesterol biosynthetic process;GO:0008299|isoprenoid biosynthetic process;GO:0001889|liver development;GO:0008584…	GO:0005829|cytosol;	GO:0008144|drug binding;GO:0004421|hydroxymethylglutaryl-CoA synthase activity;GO:0016853|isomerase activity;GO:0043177|organic acid binding;GO:0042803|protein homodimerization activity;	K01641	E2.3.3.10; hydroxymethylglutaryl-CoA synthase [EC:2.3.3.10]
ENSRNOG00000008180	582	36.3791	2811	183.646	0.198094	-2.33575	0	0	down	yes	Lyn	protein_coding	chr5:16526058-16642648:+	gi|674050187|ref|XP_008831300.1|	2796	0	PREDICTED: tyrosine-protein kinase Lyn isoform X1 [Nannospalax galili]	gi|162287329|ref|NM_030857.2|	3430	0	Rattus norvegicus LYN proto-oncogene, Src family tyrosine kinase (Lyn), transcript variant 1, mRNA	Q07014	1068	0	Tyrosine-protein kinase Lyn	.	.	.	.	pfam07714	Pkinase_Tyr	Protein tyrosine kinase.	GO:0002250|adaptive immune response;GO:0001782|B cell homeostasis;GO:0050853|B cell receptor signaling pathway;GO:0016477|cell migration;GO:0006974|cellular response to DNA damage stimulus;GO:0031668|cellular response to extracellular stimulus;GO:0034605|cellular response to heat;GO:0071300|cellular response to retinoic acid;GO:0006935|chemotaxis;GO:0050663|cytokine secretion;GO:0097028|dendritic…	GO:0005913|cell-cell adherens junction;GO:0005737|cytoplasm;GO:0031234|extrinsic component of cytoplasmic side of plasma membrane;GO:0005794|Golgi apparatus;GO:0034666|integrin alpha2-beta1 complex;GO:0042629|mast cell granule;GO:0016020|membrane;GO:0045121|membrane raft;GO:0030061|mitochondrial crista;GO:0005758|mitochondrial intermembrane space;GO:0031966|mitochondrial membrane;GO:0005634|nucle…	GO:0005524|ATP binding;GO:0019899|enzyme binding;GO:0046875|ephrin receptor binding;GO:0043015|gamma-tubulin binding;GO:0043208|glycosphingolipid binding;GO:0005178|integrin binding;GO:0044325|ion channel binding;GO:0016301|kinase activity;GO:0004715|non-membrane spanning protein tyrosine kinase activity;GO:0051219|phosphoprotein binding;GO:0005161|platelet-derived growth factor receptor binding;…	K05854	LYN; tyrosine-protein kinase Lyn [EC:2.7.10.2]
ENSRNOG00000017158	9206	575.44	15010	980.621	0.586812	-0.769031	0	0	down	no	Eif4g2	protein_coding	chr1:175883363-175895510:-	gi|537207239|gb|ERE80124.1|	3956	0	eukaryotic translation initiation factor 4 gamma 2-like protein [Cricetulus griseus]	gi|153267460|ref|NM_001017374.2|	4988	0	Rattus norvegicus eukaryotic translation initiation factor 4, gamma 2 (Eif4g2), mRNA	Q62448	1508	0	Eukaryotic translation initiation factor 4 gamma 2	.	.	.	.	pfam02854	MIF4G	MIF4G domain. MIF4G is named after Middle domain of eukaryotic initiation factor 4G (eIF4G). Also occurs in NMD2p and CBP80. The domain is rich in alpha-helices and may contain multiple alpha-helical repeats. In eIF4G, this domain binds eIF4A, eIF3, RNA and DNA.	GO:0034645|cellular macromolecule biosynthetic process;GO:0010507|negative regulation of autophagy;GO:0045773|positive regulation of axon extension;GO:0030307|positive regulation of cell growth;GO:0060999|positive regulation of dendritic spine development;GO:0045727|positive regulation of translation;GO:0006446|regulation of translational initiation;	GO:0030424|axon;GO:0005913|cell-cell adherens junction;GO:0005737|cytoplasm;GO:0005829|cytosol;GO:0016281|eukaryotic translation initiation factor 4F complex;	GO:0045296|cadherin binding;GO:0008135|translation factor activity, RNA binding;GO:0003743|translation initiation factor activity;	K03260	EIF4G; translation initiation factor 4G
ENSRNOG00000007545	1478	92.3854	4430	289.417	0.319212	-1.64741	0	0	down	yes	Angptl4	protein_coding	chr7:18627808-18634079:-	gi|40018598|ref|NP_954546.1|	1972	0	angiopoietin-related protein 4 precursor [Rattus norvegicus]	gi|51036687|ref|NM_199115.2|	1846	0	Rattus norvegicus angiopoietin-like 4 (Angptl4), mRNA	Q6TMA8	764	0	Angiopoietin-related protein 4	.	.	.	.	pfam00147	Fibrinogen_C	Fibrinogen beta and gamma chains, C-terminal globular domain.	GO:0001525|angiogenesis;GO:0030154|cell differentiation;GO:0043086|negative regulation of catalytic activity;GO:2000352|negative regulation of endothelial cell apoptotic process;GO:0051005|negative regulation of lipoprotein lipase activity;GO:0051259|protein oligomerization;GO:0051260|protein homooligomerization;GO:0019216|regulation of lipid metabolic process;GO:0001666|response to hypoxia;GO:00…	GO:0005615|extracellular space;	GO:0004857|enzyme inhibitor activity;GO:0042802|identical protein binding;	K08767	ANGPTL4, PGAR; angiopoietin-like 4
ENSRNOG00000017319	529	33.0662	2678	174.957	0.188996	-2.40357	0	0	down	yes	Mertk	protein_coding	chr3:121235119-121342444:+	gi|12738847|ref|NP_075232.1|	5250	0	tyrosine-protein kinase Mer precursor [Rattus norvegicus]	gi|298894283|emb|FQ221127.1|	4050	0	Rattus norvegicus TL0ADA3YE07 mRNA sequence	P57097	2026	0	Tyrosine-protein kinase Mer	YAR019c	91.3	1e-17	COG0515	pfam07714	Pkinase_Tyr	Protein tyrosine kinase.	GO:0043277|apoptotic cell clearance;GO:0001779|natural killer cell differentiation;GO:0001818|negative regulation of cytokine production;GO:2000107|negative regulation of leukocyte apoptotic process;GO:0051250|negative regulation of lymphocyte activation;GO:0097350|neutrophil clearance;GO:0006909|phagocytosis;GO:0030168|platelet activation;GO:0050766|positive regulation of phagocytosis;GO:0043491…	GO:0005737|cytoplasm;GO:0005615|extracellular space;GO:0016021|integral component of membrane;GO:0001750|photoreceptor outer segment;GO:0016028|rhabdomere;	GO:0005524|ATP binding;GO:0004714|transmembrane receptor protein tyrosine kinase activity;	K05117	MERTK, MER; c-mer proto-oncogene tyrosine kinase [EC:2.7.10.1]
ENSRNOG00000021735	166	10.3762	1833	119.752	0.0866471	-3.5287	0	0	down	yes	Akr1cl	protein_coding	chr17:69835330-69862110:-	gi|158138555|ref|NP_001103370.1|	1667	0	aldo-keto reductase family 1, member C-like [Rattus norvegicus]	gi|158138554|ref|NM_001109900.1|	1302	0	Rattus norvegicus aldo-keto reductase family 1, member C-like (Akr1cl), mRNA	P52898	485	3e-169	Dihydrodiol dehydrogenase 3	slr0942	209	3e-62	COG0656	pfam00248	Aldo_ket_red	Aldo/keto reductase family. This family includes a number of K+ ion channel beta chain regulatory domains - these are reported to have oxidoreductase activity.	.	GO:0005737|cytoplasm;	GO:0016491|oxidoreductase activity;	K04119	AKR1C3; aldo-keto reductase family 1 member C3 [EC:1.1.1.64 1.1.1.188 1.1.1.213]
ENSRNOG00000002418	8625	539.123	3893	254.334	2.11974	1.08389	0	0	up	yes	Tgfb2	protein_coding	chr13:105039853-105141030:-	gi|149040974|gb|EDL94931.1|	2044	0	transforming growth factor, beta 2, isoform CRA_a [Rattus norvegicus]	gi|672075217|ref|XM_006250448.2|	3329	0	PREDICTED: Rattus norvegicus transforming growth factor, beta 2 (Tgfb2), transcript variant X1, mRNA	Q07257	789	0	Transforming growth factor beta-2	.	.	.	.	pfam00019	TGF_beta	Transforming growth factor beta like domain.	GO:0032147|activation of protein kinase activity;GO:0007568|aging;GO:0030509|BMP signaling pathway;GO:0060317|cardiac epithelial to mesenchymal transition;GO:0060038|cardiac muscle cell proliferation;GO:0010002|cardioblast differentiation;GO:0007050|cell cycle arrest;GO:0008219|cell death;GO:0048468|cell development;GO:0016477|cell migration;GO:0000902|cell morphogenesis;GO:0045216|cell-cell junc…	GO:0030424|axon;GO:0005604|basement membrane;GO:0009986|cell surface;GO:0005737|cytoplasm;GO:0031012|extracellular matrix;GO:0005576|extracellular region;GO:0005615|extracellular space;GO:0043025|neuronal cell body;GO:0030141|secretory granule;GO:0005802|trans-Golgi network;	GO:0001540|beta-amyloid binding;GO:0005125|cytokine activity;GO:0008083|growth factor activity;GO:0046982|protein heterodimerization activity;GO:0042803|protein homodimerization activity;GO:0047485|protein N-terminus binding;GO:0005102|receptor binding;GO:0005160|transforming growth factor beta receptor binding;GO:0005114|type II transforming growth factor beta receptor binding;GO:0034714|type II…	K13376	TGFB2; transforming growth factor beta-2
ENSRNOG00000016366	1414	88.3849	4281	279.683	0.316019	-1.66192	0	0	down	yes	Colec12	protein_coding	chr18:867048-1052606:+	gi|71043880|ref|NP_001020892.1|	2073	0	collectin-12 [Rattus norvegicus]	gi|71043879|ref|NM_001025721.1|	2887	0	Rattus norvegicus collectin sub-family member 12 (Colec12), mRNA	Q4V885	803	0	Collectin-12	.	.	.	.	pfam00059	Lectin_C	Lectin C-type domain. This family includes both long and short form C-type	GO:0071360|cellular response to exogenous dsRNA;GO:0006955|immune response;GO:0006910|phagocytosis, recognition;GO:0060355|positive regulation of cell adhesion molecule production;GO:0034138|toll-like receptor 3 signaling pathway;	GO:0005581|collagen trimer;GO:0016021|integral component of membrane;	GO:0030246|carbohydrate binding;GO:0030169|low-density lipoprotein particle binding;GO:0046872|metal ion binding;GO:0008329|signaling pattern recognition receptor activity;	K10062	COLEC12; collectin sub-family member 12
ENSRNOG00000058645	2803	175.207	524	34.2335	5.118	2.35558	0	0	up	yes	Tnc	protein_coding	chr5:79789671-79874671:-	gi|672052778|ref|XP_008761979.1|	10570	0	PREDICTED: tenascin isoform X1 [Rattus norvegicus]	gi|672052777|ref|XM_008763757.1|	7075	0	PREDICTED: Rattus norvegicus tenascin C (Tnc), transcript variant X4, mRNA	Q80YX1	2966	0	Tenascin	.	.	.	.	pfam00147	Fibrinogen_C	Fibrinogen beta and gamma chains, C-terminal globular domain.	GO:0060447|bud outgrowth involved in lung branching;GO:0007155|cell adhesion;GO:0071799|cellular response to prostaglandin D stimulus;GO:0071300|cellular response to retinoic acid;GO:0071305|cellular response to vitamin D;GO:0060739|mesenchymal-epithelial cell signaling involved in prostate gland development;GO:0007162|negative regulation of cell adhesion;GO:0007528|neuromuscular junction develop…	GO:0005604|basement membrane;GO:0031012|extracellular matrix;GO:0005576|extracellular region;GO:0005615|extracellular space;GO:0005614|interstitial matrix;	GO:0001968|fibronectin binding;GO:0045545|syndecan binding;	K06252	TN; tenascin
ENSRNOG00000017765	542	33.8788	2668	174.304	0.194367	-2.36315	0	0	down	yes	Net1	protein_coding	chr17:70010794-70020982:+	gi|84781678|ref|NP_001034112.1|	2885	0	neuroepithelial cell-transforming gene 1 protein [Rattus norvegicus]	gi|84781677|ref|NM_001039023.1|	3151	0	Rattus norvegicus neuroepithelial cell transforming 1 (Net1), mRNA	Q9Z206	1009	0	Neuroepithelial cell-transforming gene 1 protein	SPAC1006.06	108	4e-23	COG5422	pfam00621	RhoGEF	RhoGEF domain. Guanine nucleotide exchange factor for Rho/Rac/Cdc42-like GTPases Also called Dbl-homologous (DH) domain. It appears that pfam00169 domains invariably occur C-terminal to RhoGEF/DH domains.	GO:0070301|cellular response to hydrogen peroxide;GO:0071479|cellular response to ionizing radiation;GO:0035556|intracellular signal transduction;GO:0051451|myoblast migration;GO:0043065|positive regulation of apoptotic process;GO:0043547|positive regulation of GTPase activity;GO:1900026|positive regulation of substrate adhesion-dependent cell spreading;GO:0035023|regulation of Rho protein signal…	GO:0005737|cytoplasm;GO:0005634|nucleus;GO:0005886|plasma membrane;	GO:0017049|GTP-Rho binding;GO:0005089|Rho guanyl-nucleotide exchange factor activity;	.	.
ENSRNOG00000011895	12565	785.401	6637	433.603	1.81134	0.857054	0	0	up	no	LOC691143	protein_coding	chr1:102716649-102741581:-	gi|392337574|ref|XP_003753296.1|	2308	0	PREDICTED: protein SAAL1 [Rattus norvegicus]	gi|672013586|ref|XM_003753248.3|	1948	0	PREDICTED: Rattus norvegicus similar to Serum amyloid A-3 protein precursor (LOC691143), transcript variant X1, mRNA	Q9D2C2	831	0	Protein SAAL1	.	.	.	.	pfam12726	SEN1_N	SEN1 N terminal. This domain is found at the N terminal of the helicase SEN1. SEN1 is a Pol II termination factor for noncoding RNA genes. The N terminal of SEN1, unlike the C terminal, is not required for growth.	.	GO:0005615|extracellular space;GO:0005634|nucleus;	.	.	.
ENSRNOG00000050197	12053	753.397	6283	410.476	1.83542	0.876114	0	0	up	no	Pdia6	protein_coding	chr6:42568220-42585652:+	gi|52345385|ref|NP_001004442.1|	2158	0	protein disulfide-isomerase A6 precursor [Rattus norvegicus]	gi|52345384|ref|NM_001004442.1|	1716	0	Rattus norvegicus protein disulfide isomerase family A, member 6 (Pdia6), mRNA	Q63081	826	0	Protein disulfide-isomerase A6	SPAC17H9.14c	116	2e-27	COG0526	pfam00085	Thioredoxin	Thioredoxin. Thioredoxins are small enzymes that participate in redox reactions, via the reversible oxidation of an active centre disulfide bond. Some members with only the active site are not separated from the noise.	GO:0043277|apoptotic cell clearance;GO:0045454|cell redox homeostasis;GO:0030168|platelet activation;GO:0070527|platelet aggregation;GO:0006457|protein folding;GO:0034976|response to endoplasmic reticulum stress;	GO:0005788|endoplasmic reticulum lumen;GO:0005793|endoplasmic reticulum-Golgi intermediate compartment;GO:0042470|melanosome;GO:0005886|plasma membrane;GO:0005790|smooth endoplasmic reticulum;	GO:0005509|calcium ion binding;GO:0003756|protein disulfide isomerase activity;	K09584	PDIA6, TXNDC7; protein disulfide-isomerase A6 [EC:5.3.4.1]
ENSRNOG00000019587	3268	204.273	745	48.6717	4.19695	2.06934	0	0	up	yes	Ptprn	protein_coding	chr9:82446633-82461903:-	gi|3183542|sp|Q63259.2|PTPRN_RAT	4279	0	RecName: Full=Receptor-type tyrosine-protein phosphatase-like N; Short=R-PTP-N; AltName: Full=105 kDa islet cell antigen; AltName: Full=BEM-3; AltName: Full=Brain-enriched membrane-associated protein tyrosine phosphatase; AltName: Full=ICA105; AltName: Full=ICA512; AltName: Full=PTP IA-2; AltName: Full=PTPLP; Flags: Precursor	gi|672065437|ref|XM_006245134.2|	3512	0	PREDICTED: Rattus norvegicus protein tyrosine phosphatase, receptor type, N (Ptprn), transcript variant X1, mRNA	Q63259	1652	0	Receptor-type tyrosine-protein phosphatase-like N	SPAC26F1.10c	135	4e-32	COG5599	pfam00102	Y_phosphatase	Protein-tyrosine phosphatase.	GO:0019221|cytokine-mediated signaling pathway;GO:1990502|dense core granule maturation;GO:0035773|insulin secretion involved in cellular response to glucose stimulus;GO:0001553|luteinization;GO:0045944|positive regulation of transcription from RNA polymerase II promoter;GO:1904692|positive regulation of type B pancreatic cell proliferation;GO:0051591|response to cAMP;GO:0043627|response to estro…	GO:0043679|axon terminus;GO:0030054|cell junction;GO:0005768|endosome;GO:0016021|integral component of membrane;GO:0016020|membrane;GO:0043025|neuronal cell body;GO:0005634|nucleus;GO:0043204|perikaryon;GO:0005886|plasma membrane;GO:0030141|secretory granule;GO:0045202|synapse;GO:0030658|transport vesicle membrane;	GO:0051020|GTPase binding;GO:0030507|spectrin binding;GO:0008134|transcription factor binding;GO:0044389|ubiquitin-like protein ligase binding;	K07817	PTPRN; receptor-type tyrosine-protein phosphatase N [EC:3.1.3.48]
ENSRNOG00000030019	12886	805.465	6888	450.001	1.78992	0.839894	0	0	up	no	Atp1a1	protein_coding	chr2:204003742-204032023:-	gi|6978543|ref|NP_036636.1|	5296	0	sodium/potassium-transporting ATPase subunit alpha-1 precursor [Rattus norvegicus]	gi|38303880|gb|BC061968.1|	3636	0	Rattus norvegicus ATPase, Na+/K+ transporting, alpha 1 polypeptide, mRNA (cDNA clone MGC:72546 IMAGE:5598014), complete cds	P06685	2041	0	Sodium/potassium-transporting ATPase subunit alpha-1	MA4378	637	0	COG0474	pfam00122	E1-E2_ATPase	E1-E2 ATPase.	GO:0060048|cardiac muscle contraction;GO:0030007|cellular potassium ion homeostasis;GO:0071260|cellular response to mechanical stimulus;GO:0071383|cellular response to steroid hormone stimulus;GO:0006883|cellular sodium ion homeostasis;GO:0015988|energy coupled proton transmembrane transport, against electrochemical gradient;GO:0010248|establishment or maintenance of transmembrane electrochemical…	GO:0016324|apical plasma membrane;GO:0016323|basolateral plasma membrane;GO:0005901|caveola;GO:0005783|endoplasmic reticulum;GO:0005768|endosome;GO:0005794|Golgi apparatus;GO:0016021|integral component of membrane;GO:0014704|intercalated disc;GO:0016020|membrane;GO:0045121|membrane raft;GO:0043209|myelin sheath;GO:0005886|plasma membrane;GO:0014069|postsynaptic density;GO:0042383|sarcolemma;GO:00…	GO:0043531|ADP binding;GO:0030506|ankyrin binding;GO:0005524|ATP binding;GO:0051087|chaperone binding;GO:0016791|phosphatase activity;GO:0043548|phosphatidylinositol 3-kinase binding;GO:0030955|potassium ion binding;GO:0019904|protein domain specific binding;GO:0019901|protein kinase binding;GO:0031402|sodium ion binding;GO:0005391|sodium:potassium-exchanging ATPase activity;GO:1990239|steroid ho…	K01539	ATP1A; sodium/potassium-transporting ATPase subunit alpha [EC:3.6.3.9]
ENSRNOG00000029707	2040	127.514	5216	340.767	0.374198	-1.41813	0	0	down	yes	Mt-nd4	protein_coding	chrMT:10160-11537:+	gi|829028|gb|AAD15023.1|	1149	3e-150	unknown protein [Rattus norvegicus]	gi|755572967|gb|KP244683.1|	1378	0	Rattus norvegicus isolate 115 mitochondrion, complete genome	P05508	446	2e-151	NADH-ubiquinone oxidoreductase chain 4	BMEI1146	96.7	1e-20	COG1008	pfam00361	Oxidored_q1	NADH-Ubiquinone/plastoquinone (complex I), various chains. This family is part of complex I which catalyses the transfer of two electrons from NADH to ubiquinone in a reaction that is associated with proton translocation across the membrane.	GO:0007568|aging;GO:0021549|cerebellum development;GO:0001701|in utero embryonic development;GO:0006120|mitochondrial electron transport, NADH to ubiquinone;GO:0045471|response to ethanol;GO:0001666|response to hypoxia;GO:0035094|response to nicotine;	GO:0016021|integral component of membrane;GO:0005747|mitochondrial respiratory chain complex I;	GO:0008137|NADH dehydrogenase (ubiquinone) activity;	K03881	ND4; NADH-ubiquinone oxidoreductase chain 4 [EC:1.6.5.3]
ENSRNOG00000009329	3372	210.774	817	53.3756	3.94888	1.98144	0	0	up	yes	Nr1d1	protein_coding	chr10:86683875-86690815:-	gi|164663889|ref|NP_001106893.1|	2764	0	nuclear receptor subfamily 1 group D member 1 isoform 1 [Rattus norvegicus]	gi|164663888|ref|NM_001113422.1|	2330	0	Rattus norvegicus nuclear receptor subfamily 1, group D, member 1 (Nr1d1), transcript variant 1, mRNA	Q63503	1040	0	Nuclear receptor subfamily 1 group D member 1	.	.	.	.	pfam00105	zf-C4	Zinc finger, C4 type (two domains). In nearly all cases, this is the DNA binding domain of a nuclear hormone receptor. The alignment contains two Zinc finger domains that are too dissimilar to be aligned with each other.	GO:0030154|cell differentiation;GO:0042632|cholesterol homeostasis;GO:0032922|circadian regulation of gene expression;GO:0007623|circadian rhythm;GO:0060086|circadian temperature homeostasis;GO:0005978|glycogen biosynthetic process;GO:0045892|negative regulation of transcription, DNA-templated;GO:0009648|photoperiodism;GO:0070859|positive regulation of bile acid biosynthetic process;GO:0042753|po…	GO:0005737|cytoplasm;GO:0030425|dendrite;GO:0043197|dendritic spine;GO:0043025|neuronal cell body;GO:0005634|nucleus;	GO:0001046|core promoter sequence-specific DNA binding;GO:0003700|transcription factor activity, sequence-specific DNA binding;GO:1990837|sequence-specific double-stranded DNA binding;GO:0003707|steroid hormone receptor activity;GO:0001222|transcription corepressor binding;GO:0000976|transcription regulatory region sequence-specific DNA binding;GO:0008270|zinc ion binding;	K03728	NR1D1; nuclear receptor subfamily 1 group D member 1
ENSRNOG00000019422	160	10.0011	1744	113.938	0.0877772	-3.51001	0	0	down	yes	Egr1	protein_coding	chr18:27657628-27661429:+	gi|149017198|gb|EDL76249.1|	2139	0	early growth response 1 [Rattus norvegicus]	gi|205693|gb|M18416.1|RATNGFIA	3030	0	Rat nerve growth factor-induced (NGFI-A) gene, complete cds	P08046	812	0	Early growth response protein 1	.	.	.	.	pfam11928	DUF3446	Domain of unknown function (DUF3446). This presumed domain is functionally uncharacterized. This domain is found in eukaryotes. This domain is typically between 80 to 99 amino acids in length. This domain is found associated with pfam00096. This domain has a single completely conserved residue P that may be functionally important.	GO:0030509|BMP signaling pathway;GO:0071480|cellular response to gamma radiation;GO:0071504|cellular response to heparin;GO:0098759|cellular response to interleukin-8;GO:0071506|cellular response to mycophenolic acid;GO:0071310|cellular response to organic substance;GO:0044849|estrous cycle;GO:0072110|glomerular mesangial cell proliferation;GO:0070498|interleukin-1-mediated signaling pathway;GO:0…	GO:0005737|cytoplasm;GO:0005654|nucleoplasm;GO:0005634|nucleus;	GO:0003677|DNA binding;GO:0003700|transcription factor activity, sequence-specific DNA binding;GO:0003690|double-stranded DNA binding;GO:0010385|double-stranded methylated DNA binding;GO:0044729|hemi-methylated DNA-binding;GO:0035035|histone acetyltransferase binding;GO:1990841|promoter-specific chromatin binding;GO:0000979|RNA polymerase II core promoter sequence-specific DNA binding;GO:0000977|…	K09203	EGR1; early growth response protein 1
ENSRNOG00000009381	5347	334.225	1908	124.652	2.68127	1.42292	0	0	up	yes	Mapk6	protein_coding	chr8:82328020-82351108:-	gi|82734229|ref|NP_113810.2|	3651	0	mitogen-activated protein kinase 6 [Rattus norvegicus]	gi|82734228|ref|NM_031622.2|	4173	0	Rattus norvegicus mitogen-activated protein kinase 6 (Mapk6), mRNA	P27704	1410	0	Mitogen-activated protein kinase 6	.	.	.	.	pfam00069	Pkinase	Protein kinase domain.	GO:0007049|cell cycle;GO:0071310|cellular response to organic substance;GO:0060999|positive regulation of dendritic spine development;GO:0006468|protein phosphorylation;GO:0010468|regulation of gene expression;	GO:0005737|cytoplasm;GO:0005829|cytosol;GO:0005634|nucleus;GO:0032991|macromolecular complex;GO:0032156|septin cytoskeleton;	GO:0005524|ATP binding;GO:0004707|MAP kinase activity;GO:0046982|protein heterodimerization activity;GO:0019901|protein kinase binding;	K06855	MAPK4_6; mitogen-activated protein kinase 4/6 [EC:2.7.11.24]
ENSRNOG00000005195	31276	1954.97	40212	2627.1	0.744156	-0.426323	0	0	down	no	Cst3	protein_coding	chr3:143219686-143223615:-	gi|54234046|ref|NP_036969.1|	659	4e-84	cystatin-C precursor [Rattus norvegicus]	gi|54234045|ref|NM_012837.1|	714	0	Rattus norvegicus cystatin C (Cst3), mRNA	P14841	258	1e-85	Cystatin-C	.	.	.	.	pfam00031	Cystatin	Cystatin domain. Very diverse family. Attempts to define separate sub-families failed. Typically, either the N-terminal or C-terminal end is very divergent. But splitting into two domains would make very short families. pfam00666 are related to this family but have not been included.	GO:0006915|apoptotic process;GO:0007420|brain development;GO:0001775|cell activation;GO:0070301|cellular response to hydrogen peroxide;GO:0034599|cellular response to oxidative stress;GO:0042747|circadian sleep/wake cycle, REM sleep;GO:0006952|defense response;GO:0007566|embryo implantation;GO:0001654|eye development;GO:0008584|male gonad development;GO:0060313|negative regulation of blood vessel…	GO:0030424|axon;GO:0005604|basement membrane;GO:0042995|cell projection;GO:0043292|contractile fiber;GO:0005737|cytoplasm;GO:0005783|endoplasmic reticulum;GO:0005615|extracellular space;GO:0005764|lysosome;GO:0005771|multivesicular body;GO:0043025|neuronal cell body;GO:0031965|nuclear membrane;GO:0048471|perinuclear region of cytoplasm;GO:0031982|vesicle;	GO:0001540|beta-amyloid binding;GO:0004869|cysteine-type endopeptidase inhibitor activity;GO:0042802|identical protein binding;GO:0030414|peptidase inhibitor activity;GO:0002020|protease binding;	K13899	CST3; cystatin-C
ENSRNOG00000004819	2932	183.271	618	40.3747	4.53925	2.18245	0	0	up	yes	Porcn	protein_coding	chrX:15035569-15048440:+	gi|148702018|gb|EDL33965.1|	2320	0	porcupine homolog (Drosophila), isoform CRA_b, partial [Mus musculus]	gi|290563766|ref|NM_001173355.1|	1874	0	Rattus norvegicus porcupine homolog (Drosophila) (Porcn), mRNA	Q9JJJ7	866	0	Protein-serine O-palmitoleoyltransferase porcupine	SPBC16A3.10	56.2	2e-07	COG5202	pfam03062	MBOAT	MBOAT, membrane-bound O-acyltransferase family. The MBOAT (membrane bound O-acyl transferase) family of membrane proteins contains a variety of acyltransferase enzymes. A conserved histidine has been suggested to be the active site residue.	GO:0060070|canonical Wnt signaling pathway;GO:0009100|glycoprotein metabolic process;GO:0006497|protein lipidation;GO:0045234|protein palmitoleylation;GO:0016055|Wnt signaling pathway;	GO:0032281|AMPA glutamate receptor complex;GO:0005783|endoplasmic reticulum;GO:0005789|endoplasmic reticulum membrane;GO:0030176|integral component of endoplasmic reticulum membrane;	GO:0008374|O-acyltransferase activity;GO:1990698|palmitoleoyltransferase activity;GO:0017147|Wnt-protein binding;	K00181	PPN; porcupine
ENSRNOG00000015780	7249	453.113	3098	202.396	2.23875	1.16269	0	0	up	yes	Rcn2	protein_coding	chr8:60709851-60726936:+	gi|149041736|gb|EDL95577.1|	1740	0	reticulocalbin 2 [Rattus norvegicus]	gi|402478620|ref|NM_017132.2|	2013	0	Rattus norvegicus reticulocalbin 2 (Rcn2), mRNA	Q62703	601	0	Reticulocalbin-2	.	.	.	.	pfam13499	EF-hand_7	EF-hand domain pair.	.	GO:0005788|endoplasmic reticulum lumen;GO:0005730|nucleolus;	GO:0005509|calcium ion binding;	.	.
ENSRNOG00000016047	3468	216.774	7229	472.279	0.458996	-1.12345	0	0	down	yes	Macf1	protein_coding	chr5:141039468-141363524:-	gi|672053764|ref|XP_008762264.1|	37278	0	PREDICTED: microtubule-actin cross-linking factor 1 isoform X9 [Rattus norvegicus]	gi|672053759|ref|XM_008764040.1|	21511	0	PREDICTED: Rattus norvegicus microtubule-actin crosslinking factor 1 (Macf1), transcript variant X7, mRNA	Q9QXZ0	9535	0	Microtubule-actin cross-linking factor 1	ECU09g0290	195	3e-50	COG5069	pfam02187	GAS2	Growth-Arrest-Specific Protein 2 Domain.	GO:0007163|establishment or maintenance of cell polarity;GO:0043001|Golgi to plasma membrane protein transport;GO:0001707|mesoderm formation;GO:0030177|positive regulation of Wnt signaling pathway;GO:0006620|posttranslational protein targeting to membrane;GO:0008104|protein localization;GO:0030334|regulation of cell migration;GO:0010632|regulation of epithelial cell migration;GO:0051893|regulatio…	GO:0015629|actin cytoskeleton;GO:0005938|cell cortex;GO:0005737|cytoplasm;GO:0005794|Golgi apparatus;GO:0016020|membrane;GO:0005874|microtubule;GO:0015630|microtubule cytoskeleton;GO:0014069|postsynaptic density;GO:0032587|ruffle membrane;	GO:0003779|actin binding;GO:0051015|actin filament binding;GO:0016887|ATPase activity;GO:0005509|calcium ion binding;GO:0008017|microtubule binding;GO:0051011|microtubule minus-end binding;	.	.
ENSRNOG00000046345	11502	718.956	6015	392.967	1.82956	0.871495	0	0	up	no	Rpn1	protein_coding	chr4:119997268-120018679:+	gi|752993193|ref|NP_037199.2|	3153	0	dolichyl-diphosphooligosaccharide--protein glycosyltransferase subunit 1 precursor [Rattus norvegicus]	gi|752993192|ref|NM_013067.2|	2217	0	Rattus norvegicus ribophorin I (Rpn1), mRNA	P07153	1211	0	Dolichyl-diphosphooligosaccharide--protein glycosyltransferase subunit 1	.	.	.	.	pfam04597	Ribophorin_I	Ribophorin I. Ribophorin I is an essential subunit of oligosaccharyltransferase (OST), which is also known as Dolichyl-diphosphooligosaccharide--protein glycosyltransferase, (EC:2.4.1.119). OST catalyses the transfer of an oligosaccharide from dolichol pyrophosphate to selected asparagine residues of nascent polypeptides as they are translocated into the lumen of the rough endoplasmic reticulum. …	GO:0015833|peptide transport;GO:0018279|protein N-linked glycosylation via asparagine;	GO:0016021|integral component of membrane;GO:0042470|melanosome;GO:0008250|oligosaccharyltransferase complex;GO:0005791|rough endoplasmic reticulum;	GO:0004579|dolichyl-diphosphooligosaccharide-protein glycotransferase activity;	.	.
ENSRNOG00000006715	107	6.68825	1560	101.917	0.0656247	-3.92962	0	0	down	yes	Ccr1	protein_coding	chr8:132996649-133002201:-	gi|10120494|ref|NP_065417.1|	1397	0	C-C chemokine receptor type 1 [Rattus norvegicus]	gi|51036645|ref|NM_020542.2|	1846	0	Rattus norvegicus chemokine (C-C motif) receptor 1 (Ccr1), mRNA	P51675	503	5e-173	C-C chemokine receptor type 1	.	.	.	.	pfam00001	7tm_1	7 transmembrane receptor (rhodopsin family). This family contains, amongst other G-protein-coupled receptors (GCPRs), members of the opsin family, which have been considered to be typical members of the rhodopsin superfamily. They share several motifs, mainly the seven transmembrane helices, GCPRs of the rhodopsin superfamily. All opsins bind a chromophore, such as 11-cis-retinal. The function of…	GO:0006816|calcium ion transport;GO:0007267|cell-cell signaling;GO:0006874|cellular calcium ion homeostasis;GO:0021549|cerebellum development;GO:0070098|chemokine-mediated signaling pathway;GO:0006887|exocytosis;GO:0006955|immune response;GO:0006954|inflammatory response;GO:0030595|leukocyte chemotaxis;GO:0030099|myeloid cell differentiation;GO:0030502|negative regulation of bone mineralization;G…	GO:0009897|external side of plasma membrane;GO:0016021|integral component of membrane;GO:0043025|neuronal cell body;GO:0005886|plasma membrane;	GO:0019957|C-C chemokine binding;GO:0016493|C-C chemokine receptor activity;GO:0071791|chemokine (C-C motif) ligand 5 binding;GO:0035717|chemokine (C-C motif) ligand 7 binding;GO:0004950|chemokine receptor activity;GO:0004435|phosphatidylinositol phospholipase C activity;	K04176	CCR1; C-C chemokine receptor type 1
ENSRNOG00000004699	925	57.819	3282	214.417	0.269657	-1.8908	0	0	down	yes	Fibin	protein_coding	chr3:101545208-101547478:-	gi|68163515|ref|NP_001020213.1|	1140	2e-148	fin bud initiation factor homolog precursor [Rattus norvegicus]	gi|158262034|ref|NM_001025042.2|	2271	0	Rattus norvegicus fin bud initiation factor homolog (zebrafish) (Fibin), mRNA	Q5U2T4	443	7e-150	Fin bud initiation factor homolog	.	.	.	.	pfam14197	Cep57_CLD_2	Centrosome localisation domain of PPC89. The N-terminal region of the fission yeast spindle pole body protein PPC89 has low similarity to the human Cep57 protein. The CLD or centrosome localisation domain of Cep57 and PPC89 is found at the N-terminus. This region localizes to the centrosome internally to gamma-tubulin, suggesting that it is either on both centrioles or on a centromatrix component…	GO:0070528|protein kinase C signaling;GO:0071548|response to dexamethasone;GO:0010042|response to manganese ion;	GO:0005783|endoplasmic reticulum;GO:0005576|extracellular region;GO:0005794|Golgi apparatus;	GO:0042803|protein homodimerization activity;	.	.
ENSRNOG00000019342	763	47.6929	2984	194.948	0.244644	-2.03125	0	0	down	yes	Sult1a1	protein_coding	chr1:198100586-198104109:-	gi|13929194|ref|NP_114022.1|	1462	0	sulfotransferase 1A1 [Rattus norvegicus]	gi|298901250|emb|FQ218658.1|	1220	0	Rattus norvegicus TL0ABA50YJ12 mRNA sequence	P17988	567	0	Sulfotransferase 1A1	.	.	.	.	pfam00685	Sulfotransfer_1	Sulfotransferase domain.	GO:0018960|4-nitrophenol metabolic process;GO:0006584|catecholamine metabolic process;GO:0017144|drug metabolic process;GO:0008210|estrogen metabolic process;GO:0008217|regulation of blood pressure;GO:0014823|response to activity;GO:0051384|response to glucocorticoid;GO:0017085|response to insecticide;GO:0051923|sulfation;GO:0006805|xenobiotic metabolic process;	GO:0005829|cytosol;	GO:0050656|3'-phosphoadenosine 5'-phosphosulfate binding;GO:0004062|aryl sulfotransferase activity;GO:0042803|protein homodimerization activity;GO:0008146|sulfotransferase activity;	K01014	SULT1A; aryl sulfotransferase [EC:2.8.2.1]
ENSRNOG00000013179	4732	295.783	1600	104.53	2.82965	1.50062	0	0	up	yes	Tinagl1	protein_coding	chr5:148382706-148392697:-	gi|564353083|ref|XP_006239039.1|	2440	0	PREDICTED: tubulointerstitial nephritis antigen-like isoform X1 [Rattus norvegicus]	gi|672054216|ref|XM_006238977.2|	1872	0	PREDICTED: Rattus norvegicus tubulointerstitial nephritis antigen-like 1 (Tinagl1), transcript variant X1, mRNA	Q9EQT5	932	0	Tubulointerstitial nephritis antigen-like	.	.	.	.	pfam00112	Peptidase_C1	Papain family cysteine protease.	GO:0007155|cell adhesion;GO:0006955|immune response;	GO:0005615|extracellular space;	GO:0008234|cysteine-type peptidase activity;GO:0030247|polysaccharide binding;GO:0005044|scavenger receptor activity;	.	.
ENSRNOG00000028629	1681	105.074	4537	296.408	0.354493	-1.49617	0	0	down	yes	Akt1	protein_coding	chr6:137218376-137236258:-	gi|984081704|ref|XP_015351814.1|	2606	0	PREDICTED: RAC-alpha serine/threonine-protein kinase isoform X1 [Marmota marmota marmota]	gi|672057134|ref|XM_006240631.2|	2393	0	PREDICTED: Rattus norvegicus v-akt murine thymoma viral oncogene homolog 1 (Akt1), transcript variant X1, mRNA	P31748	1024	0	AKT kinase-transforming protein	SPAC17G8.14c_2	327	4e-103	COG0515	pfam00069	Pkinase	Protein kinase domain.	GO:0060416|response to growth hormone;GO:1990418|response to insulin-like growth factor stimulus;GO:0016032|viral process;	.	GO:0005524|ATP binding;GO:0004674|protein serine/threonine kinase activity;	.	.
ENSRNOG00000003887	1422	88.885	40	2.61325	34.0132	5.08802	0	0	up	yes	Lgi2	protein_coding	chr14:60764409-60796116:+	gi|201066369|ref|NP_001100689.2|	2645	0	leucine-rich repeat LGI family member 2 precursor [Rattus norvegicus]	gi|913512596|ref|XM_005366023.2|	1768	0	PREDICTED: Microtus ochrogaster leucine-rich repeat LGI family, member 2 (Lgi2), mRNA	Q1EGL1	1006	0	Leucine-rich repeat LGI family member 2	.	.	.	.	pfam13855	LRR_8	Leucine rich repeat.	.	GO:0005576|extracellular region;	.	.	.
ENSRNOG00000057451	5899	368.729	2305	150.588	2.44859	1.29195	0	0	up	yes	Itga5	protein_coding	chr7:144970444-144993652:-	gi|157824146|ref|NP_001101588.1|	5138	0	integrin alpha-5 [Rattus norvegicus]	gi|157824145|ref|NM_001108118.1|	4395	0	Rattus norvegicus integrin subunit alpha 5 (Itga5), mRNA	P11688	1925	0	Integrin alpha-5	.	.	.	.	pfam08441	Integrin_alpha2	Integrin alpha. This domain is found in integrin alpha and integrin alpha precursors to the C terminus of a number of pfam01839 repeats and to the N-terminus of the pfam00357 cytoplasmic region. This region is composed of three immunoglobulin-like domains.	GO:0007155|cell adhesion;GO:0033627|cell adhesion mediated by integrin;GO:0033631|cell-cell adhesion mediated by integrin;GO:0031589|cell-substrate adhesion;GO:0007044|cell-substrate junction assembly;GO:0035987|endodermal cell differentiation;GO:0007157|heterophilic cell-cell adhesion via plasma membrane cell adhesion molecules;GO:0034113|heterotypic cell-cell adhesion;GO:0007229|integrin-mediat…	GO:0009986|cell surface;GO:0005911|cell-cell junction;GO:0005737|cytoplasm;GO:0031410|cytoplasmic vesicle;GO:0005783|endoplasmic reticulum;GO:0009897|external side of plasma membrane;GO:0005925|focal adhesion;GO:0005794|Golgi apparatus;GO:0008305|integrin complex;GO:0005886|plasma membrane;GO:0032587|ruffle membrane;GO:0045202|synapse;	GO:0050839|cell adhesion molecule binding;GO:0005154|epidermal growth factor receptor binding;GO:0005178|integrin binding;GO:0046872|metal ion binding;	K06484	ITGA5; integrin alpha 5
ENSRNOG00000020587	11472	717.081	6072	396.691	1.80766	0.85412	0	0	up	no	Efemp2	protein_coding	chr1:220854403-220861420:+	gi|564332150|ref|XP_006230804.1|	2232	0	PREDICTED: EGF-containing fibulin-like extracellular matrix protein 2 isoform X2 [Rattus norvegicus]	gi|474451690|ref|NM_001277341.1|	1573	0	Rattus norvegicus EGF-containing fibulin-like extracellular matrix protein 2 (Efemp2), transcript variant 1, mRNA	Q9WVJ9	843	0	EGF-containing fibulin-like extracellular matrix protein 2	.	.	.	.	pfam07645	EGF_CA	Calcium-binding EGF domain.	GO:0048251|elastic fiber assembly;	GO:0005615|extracellular space;	GO:0005509|calcium ion binding;	.	.
ENSRNOG00000006197	14934	933.48	8598	561.717	1.66183	0.732774	0	0	up	no	Calu	protein_coding	chr4:56625561-56653111:+	gi|158186676|ref|NP_071980.2|	1659	0	calumenin isoform a precursor [Rattus norvegicus]	gi|158186675|ref|NM_022535.2|	3160	0	Rattus norvegicus calumenin (Calu), transcript variant 1, mRNA	O35887	635	0	Calumenin	.	.	.	.	pfam13499	EF-hand_7	EF-hand domain pair.	.	GO:0005783|endoplasmic reticulum;GO:0005788|endoplasmic reticulum lumen;GO:0005789|endoplasmic reticulum membrane;GO:0005576|extracellular region;GO:0005794|Golgi apparatus;GO:0043231|intracellular membrane-bounded organelle;GO:0042470|melanosome;GO:0033018|sarcoplasmic reticulum lumen;	GO:0005509|calcium ion binding;GO:0019899|enzyme binding;GO:0004857|enzyme inhibitor activity;	.	.
ENSRNOG00000052795	3687	230.463	1041	68.0097	3.38868	1.76072	0	0	up	yes	Itpr3	protein_coding	chr20:5646097-5711702:+	gi|568999131|ref|XP_006523775.1|	13956	0	PREDICTED: inositol 1,4,5-trisphosphate receptor type 3 isoform X1 [Mus musculus]	gi|672085597|ref|XM_008772710.1|	8803	0	PREDICTED: Rattus norvegicus inositol 1,4,5-trisphosphate receptor, type 3 (Itpr3), transcript variant X1, mRNA	Q63269	5341	0	Inositol 1,4,5-trisphosphate receptor type 3	.	.	.	.	pfam08709	Ins145_P3_rec	Inositol 1,4,5-trisphosphate/ryanodine receptor. This domain corresponds to the ligand binding region on inositol 1,4,5-trisphosphate receptor, and the N terminal region of the ryanodine receptor. Both receptors are involved in Ca2+ release. They can couple to the activation of neurotransmitter-gated receptors and voltage-gated Ca2+ channels on the plasma membrane, thus allowing the endoplasmic r…	GO:0060402|calcium ion transport into cytosol;GO:0071320|cellular response to cAMP;GO:0007186|G-protein coupled receptor signaling pathway;GO:0007204|positive regulation of cytosolic calcium ion concentration;GO:0051291|protein heterooligomerization;GO:0051260|protein homooligomerization;	GO:0045177|apical part of cell;GO:0005903|brush border;GO:0005737|cytoplasm;GO:0030425|dendrite;GO:0005783|endoplasmic reticulum;GO:0005789|endoplasmic reticulum membrane;GO:0016021|integral component of membrane;GO:0043209|myelin sheath;GO:0043025|neuronal cell body;GO:0005635|nuclear envelope;GO:0005640|nuclear outer membrane;GO:0048471|perinuclear region of cytoplasm;GO:0005886|plasma membrane;	GO:0005509|calcium ion binding;GO:0015085|calcium ion transmembrane transporter activity;GO:0015278|calcium-release channel activity;GO:0043533|inositol 1,3,4,5 tetrakisphosphate binding;GO:0070679|inositol 1,4,5 trisphosphate binding;GO:0005220|inositol 1,4,5-trisphosphate-sensitive calcium-release channel activity;GO:0000822|inositol hexakisphosphate binding;	K04960	ITPR3; inositol 1,4,5-triphosphate receptor type 3
ENSRNOG00000018461	970	60.6318	3317	216.703	0.279792	-1.83758	0	0	down	yes	Pdgfrb	protein_coding	chr18:56364620-56406381:+	gi|29789275|ref|NP_113713.1|	5479	0	platelet-derived growth factor receptor beta precursor [Rattus norvegicus]	gi|672083246|ref|XM_006254789.2|	5389	0	PREDICTED: Rattus norvegicus platelet derived growth factor receptor, beta polypeptide (Pdgfrb), transcript variant X1, mRNA	Q05030	2113	0	Platelet-derived growth factor receptor beta	.	.	.	.	pfam07714	Pkinase_Tyr	Protein tyrosine kinase.	GO:0007568|aging;GO:0055003|cardiac myofibril assembly;GO:0060326|cell chemotaxis;GO:0016477|cell migration;GO:0060981|cell migration involved in coronary angiogenesis;GO:0035441|cell migration involved in vasculogenesis;GO:0006024|glycosaminoglycan biosynthetic process;GO:0048839|inner ear development;GO:0035556|intracellular signal transduction;GO:0060437|lung growth;GO:0008584|male gonad devel…	GO:0016324|apical plasma membrane;GO:0009986|cell surface;GO:0005737|cytoplasm;GO:0031410|cytoplasmic vesicle;GO:0005794|Golgi apparatus;GO:0016021|integral component of membrane;GO:0031226|intrinsic component of plasma membrane;GO:0043202|lysosomal lumen;GO:0016020|membrane;GO:0005634|nucleus;GO:0005886|plasma membrane;	GO:0005524|ATP binding;GO:0043548|phosphatidylinositol 3-kinase binding;GO:0005019|platelet-derived growth factor beta-receptor activity;GO:0048407|platelet-derived growth factor binding;GO:0005161|platelet-derived growth factor receptor binding;GO:0005017|platelet-derived growth factor-activated receptor activity;GO:0004672|protein kinase activity;GO:0019901|protein kinase binding;GO:0004713|pro…	K05089	PDGFRB; platelet-derived growth factor receptor beta [EC:2.7.10.1]
ENSRNOG00000010233	3741	233.839	7507	490.441	0.476793	-1.06857	0	0	down	yes	Cald1	protein_coding	chr4:62220736-62291489:+	gi|564346265|ref|XP_006236322.1|	1208	1e-145	PREDICTED: non-muscle caldesmon isoform X1 [Rattus norvegicus]	gi|672049095|ref|XM_008762763.1|	3839	0	PREDICTED: Rattus norvegicus caldesmon 1 (Cald1), transcript variant X4, mRNA	Q62736	358	1e-107	Non-muscle caldesmon	.	.	.	.	pfam02029	Caldesmon	Caldesmon.	GO:0051017|actin filament bundle assembly;GO:0007565|female pregnancy;GO:0006936|muscle contraction;GO:0032092|positive regulation of protein binding;	GO:0005884|actin filament;GO:0030425|dendrite;GO:0043197|dendritic spine;GO:0030016|myofibril;GO:0043025|neuronal cell body;GO:0014069|postsynaptic density;	GO:0003779|actin binding;GO:0005516|calmodulin binding;GO:0017022|myosin binding;	K12327	CALD1; caldesmon
ENSRNOG00000048456	1795	112.2	180	11.7596	9.54114	3.25416	0	0	up	yes	LOC108348142	protein_coding	chr7:118507224-118509256:+	gi|602708647|ref|XP_007464583.1|	1278	4e-176	PREDICTED: 60S ribosomal protein L8 [Lipotes vexillifer]	gi|672059689|ref|XM_003750368.3|	774	0	PREDICTED: Rattus norvegicus 60S ribosomal protein L8-like (LOC100910370), mRNA	P62919	496	2e-177	60S ribosomal protein L8	YIL018w	374	8e-130	COG0090	pfam03947	Ribosomal_L2_C	Ribosomal Proteins L2, C-terminal domain.	GO:1990090|cellular response to nerve growth factor stimulus;GO:0002181|cytoplasmic translation;	GO:0022625|cytosolic large ribosomal subunit;GO:0042788|polysomal ribosome;	GO:0003735|structural constituent of ribosome;	K02938	RP-L8e, RPL8; large subunit ribosomal protein L8e
ENSRNOG00000056728	1553	97.0734	4276	279.356	0.34749	-1.52496	0	0	down	yes	G6pd	protein_coding	chrX:156274800-156293926:+	gi|674043799|ref|XP_008827828.1|	2800	0	PREDICTED: glucose-6-phosphate 1-dehydrogenase [Nannospalax galili]	gi|158262046|ref|NM_017006.2|	2380	0	Rattus norvegicus glucose-6-phosphate dehydrogenase (G6pd), mRNA	P05370	1082	0	Glucose-6-phosphate 1-dehydrogenase	YNL241c	459	7e-152	COG0364	pfam02781	G6PD_C	Glucose-6-phosphate dehydrogenase, C-terminal domain.	GO:0034599|cellular response to oxidative stress;GO:0006695|cholesterol biosynthetic process;GO:0043249|erythrocyte maturation;GO:0051156|glucose 6-phosphate metabolic process;GO:0006006|glucose metabolic process;GO:0006749|glutathione metabolic process;GO:0006739|NADP metabolic process;GO:0006740|NADPH regeneration;GO:0061052|negative regulation of cell growth involved in cardiac muscle cell dev…	GO:0009898|cytoplasmic side of plasma membrane;GO:0005829|cytosol;GO:0043231|intracellular membrane-bounded organelle;GO:0005634|nucleus;	GO:0030246|carbohydrate binding;GO:0005536|glucose binding;GO:0004345|glucose-6-phosphate dehydrogenase activity;GO:0050661|NADP binding;GO:0042803|protein homodimerization activity;	K00036	G6PD, zwf; glucose-6-phosphate 1-dehydrogenase [EC:1.1.1.49]
ENSRNOG00000010645	6467	404.233	11081	723.935	0.558383	-0.840673	0	0	down	no	Lgals3	protein_coding	chr15:24141651-24165537:+	gi|1170759|sp|P08699.4|LEG3_RAT	739	4e-93	RecName: Full=Galectin-3; Short=Gal-3; AltName: Full=35 kDa lectin; AltName: Full=Carbohydrate-binding protein 35; Short=CBP 35; AltName: Full=Galactose-specific lectin 3; AltName: Full=IgE-binding protein; AltName: Full=Laminin-binding protein; AltName: Full=Lectin L-29; AltName: Full=Mac-2 antigen	gi|298914550|emb|FQ229562.1|	911	0	Rattus norvegicus TL0ADA47YH24 mRNA sequence	P08699	289	1e-94	Galectin-3	.	.	.	.	pfam00337	Gal-bind_lectin	Galactoside-binding lectin. This family contains galactoside binding lectins. The family also includes enzymes such as human eosinophil lysophospholipase (EC:3.1.1.5).	GO:0030154|cell differentiation;GO:0045087|innate immune response;GO:0006397|mRNA processing;GO:0043066|negative regulation of apoptotic process;GO:1903769|negative regulation of cell proliferation in bone marrow;GO:0045766|positive regulation of angiogenesis;GO:0008284|positive regulation of cell proliferation;GO:0014064|positive regulation of serotonin secretion;GO:0008380|RNA splicing;	GO:0009986|cell surface;GO:0005737|cytoplasm;GO:0005615|extracellular space;GO:0005634|nucleus;GO:0005886|plasma membrane;GO:0005681|spliceosomal complex;	GO:0050785|advanced glycation end-product receptor activity;GO:0048030|disaccharide binding;GO:0034988|Fc-gamma receptor I complex binding;GO:0019863|IgE binding;GO:0048029|monosaccharide binding;	K06831	LGALS3; galectin-3
ENSRNOG00000011559	8124	507.807	3788	247.474	2.05196	1.037	0	0	up	yes	Cnn3	protein_coding	chr2:225005019-225036188:+	gi|281349702|gb|EFB25286.1|	1779	0	hypothetical protein PANDA_003128, partial [Ailuropoda melanoleuca]	gi|38303944|gb|BC062020.1|	1943	0	Rattus norvegicus calponin 3, acidic, mRNA (cDNA clone MGC:72485 IMAGE:5623281), complete cds	P37397	687	0	Calponin-3	ECU03g1150	74.3	4e-14	COG5199	pfam00307	CH	Calponin homology (CH) domain. The CH domain is found in both cytoskeletal proteins and signal transduction proteins. The CH domain is involved in actin binding in some members of the family. However in calponins there is evidence that the CH domain is not involved in its actin binding activity. Most member proteins have from two to four copies of the CH domain, however some proteins such as calp…	GO:0031032|actomyosin structure organization;GO:0030855|epithelial cell differentiation;GO:0032780|negative regulation of ATPase activity;	GO:0005884|actin filament;GO:0005829|cytosol;GO:0030425|dendrite;GO:0043197|dendritic spine;GO:0005874|microtubule;GO:0043025|neuronal cell body;GO:0014069|postsynaptic density;	GO:0003779|actin binding;GO:0005516|calmodulin binding;GO:0008017|microtubule binding;GO:0030674|protein binding, bridging;	.	.
ENSRNOG00000003510	128	8.0009	1543	100.806	0.0793693	-3.65528	0	0	down	yes	Fmo2	protein_coding	chr13:80755058-80775264:-	gi|78214354|ref|NP_653338.2|	2873	0	dimethylaniline monooxygenase [N-oxide-forming] 2 [Rattus norvegicus]	gi|78214353|ref|NM_144737.2|	2010	0	Rattus norvegicus flavin containing monooxygenase 2 (Fmo2), mRNA	Q6IRI9	1106	0	Dimethylaniline monooxygenase [N-oxide-forming] 2	CC0774	241	1e-70	COG2072	pfam00743	FMO-like	Flavin-binding monooxygenase-like. This family includes FMO proteins, cyclohexanone mono-oxygenase and a number of different mono-oxygenases.	GO:0070995|NADPH oxidation;GO:0055114|oxidation-reduction process;	GO:0005789|endoplasmic reticulum membrane;GO:0016021|integral component of membrane;GO:0016020|membrane;GO:0031090|organelle membrane;	GO:0050660|flavin adenine dinucleotide binding;GO:0004497|monooxygenase activity;GO:0004499|N,N-dimethylaniline monooxygenase activity;GO:0050661|NADP binding;	K00485	FMO; dimethylaniline monooxygenase (N-oxide forming) [EC:1.14.13.8]
ENSRNOG00000056457	64	4.00045	1364	89.1117	0.0448925	-4.47738	0	0	down	yes	Gpd1	protein_coding	chr7:141370491-141377928:+	gi|57527919|ref|NP_071551.2|	1842	0	glycerol-3-phosphate dehydrogenase [NAD(+)], cytoplasmic [Rattus norvegicus]	gi|564400292|ref|XM_006257376.1|	2871	0	PREDICTED: Rattus norvegicus glycerol-3-phosphate dehydrogenase 1 (soluble) (Gpd1), transcript variant X1, mRNA	O35077	714	0	Glycerol-3-phosphate dehydrogenase [NAD(+)], cytoplasmic	SPBC215.05	350	5e-110	COG0240	pfam07479	NAD_Gly3P_dh_C	NAD-dependent glycerol-3-phosphate dehydrogenase C-terminus. NAD-dependent glycerol-3-phosphate dehydrogenase (GPDH) catalyses the interconversion of dihydroxyacetone phosphate and L-glycerol-3-phosphate. This family represents the C-terminal substrate-binding domain.	GO:0005975|carbohydrate metabolic process;GO:0071320|cellular response to cAMP;GO:0071356|cellular response to tumor necrosis factor;GO:0006094|gluconeogenesis;GO:0046168|glycerol-3-phosphate catabolic process;GO:0006072|glycerol-3-phosphate metabolic process;GO:0046486|glycerolipid metabolic process;GO:0006127|glycerophosphate shuttle;GO:0006734|NADH metabolic process;GO:0006116|NADH oxidation;G…	GO:0005829|cytosol;GO:0009331|glycerol-3-phosphate dehydrogenase complex;	GO:0004367|glycerol-3-phosphate dehydrogenase [NAD+] activity;GO:0004368|glycerol-3-phosphate dehydrogenase activity;GO:0051287|NAD binding;GO:0042803|protein homodimerization activity;	K00006	GPD1; glycerol-3-phosphate dehydrogenase (NAD+) [EC:1.1.1.8]
ENSRNOG00000007089	9707	606.756	15070	984.541	0.616283	-0.698335	0	0	down	no	Lgmn	protein_coding	chr6:126282233-126320726:-	gi|56388620|gb|AAH87708.1|	2204	0	Legumain [Rattus norvegicus]	gi|31543513|ref|NM_022226.2|	1819	0	Rattus norvegicus legumain (Lgmn), mRNA	Q9R0J8	848	0	Legumain	YDR331w	118	1e-27	COG5206	pfam01650	Peptidase_C13	Peptidase C13 family. Members of this family are asparaginyl peptidases. The blood fluke parasite Schistosoma mansoni has at least five Clan CA cysteine peptidases in its digestive tract including cathepsins B (2 isoforms), C, F and L. All have been recombinantly expressed as active enzymes, albeit in various stages of activation. In addition, a Clan CD peptidase, termed asparaginyl endopeptidase…	GO:1901185|negative regulation of ERBB signaling pathway;GO:0006508|proteolysis;GO:0051603|proteolysis involved in cellular protein catabolic process;GO:0032801|receptor catabolic process;GO:0003014|renal system process;GO:0006624|vacuolar protein processing;	GO:0005764|lysosome;	GO:0004197|cysteine-type endopeptidase activity;	K01369	LGMN; legumain [EC:3.4.22.34]
ENSRNOG00000010517	2848	178.02	643	42.0079	4.23777	2.08331	0	0	up	yes	Fam126a	protein_coding	chr4:7661558-7770232:+	gi|882939072|ref|NP_001297400.1|	1871	0	hyccin isoform 2 [Mus musculus]	gi|672048669|ref|XM_006235961.2|	1526	0	PREDICTED: Rattus norvegicus family with sequence similarity 126, member A (Fam126a), transcript variant X1, mRNA	Q6P9N1	675	0	Hyccin	.	.	.	.	pfam09790	Hyccin	Hyccin. Members of this family of proteins may have a role in the beta-catenin-Tcf/Lef signaling pathway, as well as in the process of myelination of the central and peripheral nervous system. Defects in Hyccin are the cause of hypomyelination with congenital cataracts. This disorder is characterized by congenital cataracts, progressive neurologic impairment, and diffuse myelin deficiency. Affect…	GO:0042552|myelination;GO:0046854|phosphatidylinositol phosphorylation;GO:0072659|protein localization to plasma membrane;	GO:0005737|cytoplasm;GO:0005829|cytosol;GO:0043005|neuron projection;GO:0005886|plasma membrane;	.	.	.
ENSRNOG00000014182	2647	165.456	5885	384.474	0.430344	-1.21644	3.34267e-307	6.20666e-306	down	yes	Tns1	protein_coding	chr9:81194119-81400987:-	gi|300796899|ref|NP_001178739.1|	8998	0	tensin 1 [Rattus norvegicus]	gi|300796898|ref|NM_001191810.1|	6113	0	Rattus norvegicus tensin 1 (Tns1), mRNA	Q9HBL0	2816	0	Tensin-1	SPBC609.02	72.4	3e-12	COG2453	pfam08416	PTB	Phosphotyrosine-binding domain. The phosphotyrosine-binding domain (PTB, also phosphotyrosine-interaction or PI domain) in the protein tensin tends to be found at the C-terminus. Tensin is a multi-domain protein that binds to actin filaments and functions as a focal-adhesion molecule (focal adhesions are regions of plasma membrane through which cells attach to the extracellular matrix). Human ten…	GO:0007044|cell-substrate junction assembly;GO:0010761|fibroblast migration;	GO:0009986|cell surface;GO:0005737|cytoplasm;GO:0005856|cytoskeleton;GO:0005925|focal adhesion;	GO:0003779|actin binding;GO:0003723|RNA binding;	K18080	TNS; tensin
ENSRNOG00000010800	1366	85.3846	3925	256.425	0.332981	-1.58649	1.56615e-306	2.89721e-305	down	yes	Hadhb	protein_coding	chr6:27555412-27582995:-	gi|564355098|ref|XP_006239848.1|	2542	0	PREDICTED: trifunctional enzyme subunit beta, mitochondrial isoform X2 [Rattus norvegicus]	gi|756487068|ref|NM_133618.3|	1914	0	Rattus norvegicus hydroxyacyl-CoA dehydrogenase/3-ketoacyl-CoA thiolase/enoyl-CoA hydratase (trifunctional protein), beta subunit (Hadhb), mRNA	Q60587	983	0	Trifunctional enzyme subunit beta, mitochondrial	YPO2746	332	9e-106	COG0183	pfam00108	Thiolase_N	Thiolase, N-terminal domain. Thiolase is reported to be structurally related to beta-ketoacyl synthase (pfam00109), and also chalcone synthase.	GO:0006635|fatty acid beta-oxidation;	GO:0005783|endoplasmic reticulum;GO:0016507|mitochondrial fatty acid beta-oxidation multienzyme complex;GO:0005743|mitochondrial inner membrane;GO:0005741|mitochondrial outer membrane;GO:0005739|mitochondrion;	GO:0003857|3-hydroxyacyl-CoA dehydrogenase activity;GO:0003988|acetyl-CoA C-acyltransferase activity;GO:0004300|enoyl-CoA hydratase activity;GO:0000062|fatty-acyl-CoA binding;GO:0016509|long-chain-3-hydroxyacyl-CoA dehydrogenase activity;GO:0016508|long-chain-enoyl-CoA hydratase activity;GO:0051287|NAD binding;GO:0044877|macromolecular complex binding;	K07509	HADHB; acetyl-CoA acyltransferase [EC:2.3.1.16]
ENSRNOG00000048397	1248	78.0088	3725	243.359	0.320551	-1.64138	1.58556e-305	2.92226e-304	down	yes	Sephs2	pseudogene	chr1:198719162-198721476:-	gi|142976617|ref|NP_001073358.2|	1837	0	selenide, water dikinase 2 [Rattus norvegicus]	gi|142976616|ref|NM_001079889.2|	2304	0	Rattus norvegicus selenophosphate synthetase 2 (Sephs2), mRNA	P97364	711	0	Selenide, water dikinase 2	MJ1591m	143	2e-36	COG0709	pfam02769	AIRS_C	AIR synthase related protein, C-terminal domain. This family includes Hydrogen expression/formation protein HypE, AIR synthases EC:6.3.3.1, FGAM synthase EC:6.3.5.3 and selenide, water dikinase EC:2.7.9.3. The function of the C-terminal domain of AIR synthase is unclear, but the cleft formed between N and C domains is postulated as a sulphate binding site.	GO:0001887|selenium compound metabolic process;GO:0016260|selenocysteine biosynthetic process;	.	GO:0005524|ATP binding;GO:0004756|selenide, water dikinase activity;	K01008	selD, SEPHS; selenide, water dikinase [EC:2.7.9.3]
ENSRNOG00000010666	15	0.937605	1278	83.4932	0.0112297	-6.47653	2.00502e-305	3.68171e-304	down	yes	Wisp2	protein_coding	chr3:160207913-160219331:+	gi|149042986|gb|EDL96560.1|	1126	5e-148	WNT1 inducible signaling pathway protein 2 [Rattus norvegicus]	gi|13928801|ref|NM_031590.1|	1632	0	Rattus norvegicus WNT1 inducible signaling pathway protein 2 (Wisp2), mRNA	Q9Z0G4	423	1e-143	WNT1-inducible-signaling pathway protein 2	.	.	.	.	pfam00219	IGFBP	Insulin-like growth factor binding protein.	GO:0007155|cell adhesion;GO:0007267|cell-cell signaling;GO:0060548|negative regulation of cell death;GO:0008285|negative regulation of cell proliferation;GO:0001558|regulation of cell growth;GO:0007165|signal transduction;	GO:0009986|cell surface;GO:0005737|cytoplasm;GO:0005615|extracellular space;GO:0005886|plasma membrane;	GO:0008083|growth factor activity;GO:0008201|heparin binding;GO:0005520|insulin-like growth factor binding;GO:0005178|integrin binding;	.	.
ENSRNOG00000010478	45058	2816.44	32951	2152.73	1.30831	0.387708	2.35529e-305	4.30898e-304	up	no	LOC500712	protein_coding	chr6:127941526-128080889:+	gi|302029298|gb|ADK91429.1|	1787	0	serpina3n-like protein [Rattus norvegicus]	gi|50927308|gb|BC078796.1|	1672	0	Rattus norvegicus serine (or cysteine) peptidase inhibitor, clade A, member 3N, mRNA (cDNA clone MGC:93363 IMAGE:7129287), complete cds	P05544	672	0	Serine protease inhibitor A3L	all0778	140	3e-35	COG4826	pfam00079	Serpin	Serpin (serine protease inhibitor). Structure is a multi-domain fold containing a bundle of helices and a beta sandwich.	.	GO:0005615|extracellular space;	GO:0004867|serine-type endopeptidase inhibitor activity;	.	.
ENSRNOG00000055089	2937	183.583	6284	410.541	0.447174	-1.16109	1.13014e-304	2.06e-303	down	yes	Slc44a1	protein_coding	chr5:70245843-70424112:+	gi|76563925|ref|NP_001029024.1|	3143	0	choline transporter-like protein 1 isoform 1 [Rattus norvegicus]	gi|76563924|ref|NM_001033852.1|	4507	0	Rattus norvegicus solute carrier family 44, member 1 (Slc44a1), transcript variant 1, mRNA	Q8VII6	1211	0	Choline transporter-like protein 1	.	.	.	.	pfam04515	Choline_transpo	Plasma-membrane choline transporter. This family represents a high-affinity plasma-membrane choline transporter in C.elegans which is thought to be rate-limiting for ACh synthesis in cholinergic nerve terminals.	.	GO:0016021|integral component of membrane;	.	K06515	SLC44A1, CDW92; solute carrier family 44 (choline transporter-like protein), member 1
ENSRNOG00000015020	1100	68.7577	3469	226.634	0.303387	-1.72077	3.07849e-304	5.59096e-303	down	yes	Idh1	protein_coding	chr9:71882105-71900044:-	gi|13928690|ref|NP_113698.1|	2120	0	isocitrate dehydrogenase [NADP] cytoplasmic [Rattus norvegicus]	gi|672065080|ref|XM_008767076.1|	2076	0	PREDICTED: Rattus norvegicus isocitrate dehydrogenase 1 (NADP+), soluble (Idh1), transcript variant X2, mRNA	P41562	821	0	Isocitrate dehydrogenase [NADP] cytoplasmic	BMEI0791	560	0	COG0538	pfam00180	Iso_dh	Isocitrate/isopropylmalate dehydrogenase.	GO:0006103|2-oxoglutarate metabolic process;GO:0008585|female gonad development;GO:0006749|glutathione metabolic process;GO:0006097|glyoxylate cycle;GO:0006102|isocitrate metabolic process;GO:0071071|regulation of phospholipid biosynthetic process;GO:0060696|regulation of phospholipid catabolic process;GO:0014070|response to organic cyclic compound;GO:0006979|response to oxidative stress;GO:00485…	GO:0005829|cytosol;GO:0005739|mitochondrion;GO:0005777|peroxisome;	GO:0004450|isocitrate dehydrogenase (NADP+) activity;GO:0000287|magnesium ion binding;GO:0051287|NAD binding;GO:0050661|NADP binding;GO:0042803|protein homodimerization activity;GO:0005102|receptor binding;	K00031	IDH1, IDH2, icd; isocitrate dehydrogenase [EC:1.1.1.42]
ENSRNOG00000014179	29786	1861.83	20376	1331.19	1.39863	0.48401	5.29689e-304	9.5849e-303	up	no	Rps2	protein_coding	chr10:14088319-14089979:+	gi|2920833|gb|AAC04625.1|	1270	1e-174	ribosomal protein S2 [Rattus norvegicus]	gi|298916662|emb|FQ210378.1|	882	0	Rattus norvegicus TL0ABA29YP13 mRNA sequence	P27952	492	9e-175	40S ribosomal protein S2	SPCC576.08c	328	2e-111	COG0098	pfam00333	Ribosomal_S5	Ribosomal protein S5, N-terminal domain.	GO:0001731|formation of translation preinitiation complex;GO:0045471|response to ethanol;GO:0000028|ribosomal small subunit assembly;	GO:0022627|cytosolic small ribosomal subunit;	GO:0044877|macromolecular complex binding;GO:0003723|RNA binding;GO:0003735|structural constituent of ribosome;	K02981	RP-S2e, RPS2; small subunit ribosomal protein S2e
ENSRNOG00000004763	928	58.0065	3165	206.773	0.280532	-1.83376	3.99698e-303	7.20646e-302	down	yes	Sirpa	protein_coding	chr3:122114108-122152477:+	gi|29427383|sp|P97710.1|SHPS1_RAT	2366	0	RecName: Full=Tyrosine-protein phosphatase non-receptor type substrate 1; Short=SHP substrate 1; Short=SHPS-1; AltName: Full=Brain Ig-like molecule with tyrosine-based activation motifs; Short=Bit; AltName: Full=CD172 antigen-like family member A; AltName: Full=Inhibitory receptor SHPS-1; AltName: Full=Macrophage fusion receptor; AltName: Full=Macrophage membrane protein MFP150; AltName: Full=Sig…	gi|672046774|ref|XM_006234951.2|	3825	0	PREDICTED: Rattus norvegicus signal-regulatory protein alpha (Sirpa), transcript variant X1, mRNA	P97710	915	0	Tyrosine-protein phosphatase non-receptor type substrate 1	.	.	.	.	pfam07686	V-set	Immunoglobulin V-set domain. This domain is found in antibodies as well as neural protein P0 and CTL4 amongst others.	GO:0016477|cell migration;	GO:0016021|integral component of membrane;GO:0005886|plasma membrane;	GO:0017124|SH3 domain binding;	K06551	SIRPA_B1_G; signal-regulatory protein alpha/beta1/gamma
ENSRNOG00000046663	1278	79.884	3752	245.123	0.325894	-1.61753	2.25421e-301	4.04962e-300	down	yes	LOC100911825	protein_coding	chr13:91146876-91229066:-	gi|31542804|ref|NP_446295.2|	1383	0	low affinity immunoglobulin gamma Fc region receptor III [Rattus norvegicus]	gi|31542803|ref|NM_053843.2|	1416	0	Rattus norvegicus Fc fragment of IgG, low affinity IIa, receptor (Fcgr2a), mRNA	P27645	473	8e-165	Low affinity immunoglobulin gamma Fc region receptor III	.	.	.	.	pfam13895	Ig_2	Immunoglobulin domain. This domain contains immunoglobulin-like domains.	GO:0021675|nerve development;GO:0001813|regulation of antibody-dependent cellular cytotoxicity;GO:1904467|regulation of tumor necrosis factor secretion;	GO:0009986|cell surface;GO:0016021|integral component of membrane;GO:0005886|plasma membrane;	GO:0019864|IgG binding;GO:0034987|immunoglobulin receptor binding;	K06463	FCGR3, CD16; low affinity immunoglobulin gamma Fc region receptor III
ENSRNOG00000015295	785	49.068	2898	189.33	0.259167	-1.94805	4.49519e-301	8.04642e-300	down	yes	Ctdsp1	protein_coding	chr9:81672758-81677979:+	gi|189303571|ref|NP_001121551.1|	1342	4e-178	carboxy-terminal domain RNA polymerase II polypeptide A small phosphatase 1 [Rattus norvegicus]	gi|189303570|ref|NM_001128079.1|	2272	0	Rattus norvegicus CTD small phosphatase 1 (Ctdsp1), mRNA	P58466	520	5e-179	Carboxy-terminal domain RNA polymerase II polypeptide A small phosphatase 1	SPAC2F7.02c	229	3e-67	COG5190	pfam03031	NIF	NLI interacting factor-like phosphatase. This family contains a number of NLI interacting factor isoforms and also an N-terminal regions of RNA polymerase II CTC phosphatase and FCP1 serine phosphatase. This region has been identified as the minimal phosphatase domain.	GO:2000134|negative regulation of G1/S transition of mitotic cell cycle;GO:0050768|negative regulation of neurogenesis;GO:0045665|negative regulation of neuron differentiation;GO:0001933|negative regulation of protein phosphorylation;GO:0006470|protein dephosphorylation;GO:0006357|regulation of transcription from RNA polymerase II promoter;	GO:0005654|nucleoplasm;GO:0005634|nucleus;	GO:0008420|CTD phosphatase activity;GO:0046872|metal ion binding;GO:0004721|phosphoprotein phosphatase activity;	K15731	CTDSP; carboxy-terminal domain RNA polymerase II polypeptide A small phosphatase [EC:3.1.3.16]
ENSRNOG00000028834	1055	65.9449	3375	220.493	0.29908	-1.7414	5.37642e-301	9.58933e-300	down	yes	Polr2a	protein_coding	chr10:56339284-56365084:-	gi|641723784|ref|XP_008151746.1|	8294	0	PREDICTED: DNA-directed RNA polymerase II subunit RPB1 [Eptesicus fuscus]	gi|672024895|ref|XM_001079162.4|	6512	0	PREDICTED: Rattus norvegicus polymerase (RNA) II (DNA directed) polypeptide A (Polr2a), mRNA	P08775	3195	0	DNA-directed RNA polymerase II subunit RPB1	SPBC28F2.12	1675	0	COG0086	pfam04997	RNA_pol_Rpb1_1	RNA polymerase Rpb1, domain 1. RNA polymerases catalyse the DNA dependent polymerization of RNA. Prokaryotes contain a single RNA polymerase compared to three in eukaryotes (not including mitochondrial. and chloroplast polymerases). This domain, domain 1, represents the clamp domain, which a mobile domain involved in positioning the DNA, maintenance of the transcription bubble and positioning of …	GO:0071453|cellular response to oxygen levels;GO:0006353|DNA-templated transcription, termination;GO:0033120|positive regulation of RNA splicing;GO:0014070|response to organic cyclic compound;GO:0006366|transcription from RNA polymerase II promoter;	GO:0005737|cytoplasm;GO:0005665|DNA-directed RNA polymerase II, core complex;GO:0005719|nuclear euchromatin;GO:0005654|nucleoplasm;GO:0005634|nucleus;	GO:0001047|core promoter binding;GO:0003677|DNA binding;GO:0003899|DNA-directed RNA polymerase activity;GO:0046872|metal ion binding;GO:1990841|promoter-specific chromatin binding;GO:0031625|ubiquitin protein ligase binding;	K03006	RPB1, POLR2A; DNA-directed RNA polymerase II subunit RPB1 [EC:2.7.7.6]
ENSRNOG00000015857	13807	863.034	19850	1296.82	0.665499	-0.587492	7.58695e-301	1.34837e-299	down	no	Ctsa	protein_coding	chr3:161298962-161304625:+	gi|840088061|ref|NP_001011959.2|	2256	0	lysosomal protective protein precursor [Rattus norvegicus]	gi|50925540|gb|BC078934.1|	2266	0	Rattus norvegicus protective protein for beta-galactosidase, mRNA (cDNA clone MGC:93743 IMAGE:7108104), complete cds	P16675	834	0	Lysosomal protective protein	SPAC19G12.10c_2	163	1e-42	COG2939	pfam00450	Peptidase_S10	Serine carboxypeptidase.	GO:0006508|proteolysis;GO:0051603|proteolysis involved in cellular protein catabolic process;GO:0031647|regulation of protein stability;	GO:0043231|intracellular membrane-bounded organelle;GO:0005764|lysosome;GO:0005739|mitochondrion;GO:0005654|nucleoplasm;	GO:0004185|serine-type carboxypeptidase activity;	K13289	CTSA; cathepsin A (carboxypeptidase C) [EC:3.4.16.5]
ENSRNOG00000058470	15312	957.107	9050	591.247	1.61879	0.69492	3.13997e-299	5.56057e-298	up	no	Col12a1	protein_coding	chr8:87040799-87158368:-	gi|293349337|ref|XP_001060689.2|	14461	0	PREDICTED: collagen alpha-1(XII) chain isoform X2 [Rattus norvegicus]	gi|672062625|ref|XM_008766422.1|	10090	0	PREDICTED: Rattus norvegicus collagen, type XII, alpha 1 (Col12a1), transcript variant X4, mRNA	Q60847	5456	0	Collagen alpha-1(XII) chain	.	.	.	.	pfam00092	VWA	von Willebrand factor type A domain.	GO:0007155|cell adhesion;GO:0035987|endodermal cell differentiation;	GO:0005595|collagen type XII trimer;GO:0031012|extracellular matrix;GO:0005576|extracellular region;GO:0005615|extracellular space;	.	K08132	COL12A; collagen, type XII, alpha
ENSRNOG00000034025	1371	85.6971	3892	254.269	0.337033	-1.56904	3.68287e-299	6.49886e-298	down	yes	Ptprj	protein_coding	chr3:79233525-79390956:-	gi|309243082|ref|NP_058965.2|	6549	0	receptor-type tyrosine-protein phosphatase eta [Rattus norvegicus]	gi|309243081|ref|NM_017269.2|	7375	0	Rattus norvegicus protein tyrosine phosphatase, receptor type, J (Ptprj), mRNA	Q64455	2074	0	Receptor-type tyrosine-protein phosphatase eta	SPAC11E3.09	151	2e-38	COG5599	pfam00102	Y_phosphatase	Protein-tyrosine phosphatase.	GO:0007596|blood coagulation;GO:0007507|heart development;GO:0030308|negative regulation of cell growth;GO:0030336|negative regulation of cell migration;GO:0008285|negative regulation of cell proliferation;GO:0042059|negative regulation of epidermal growth factor receptor signaling pathway;GO:0043407|negative regulation of MAP kinase activity;GO:0010642|negative regulation of platelet-derived gro…	GO:0009986|cell surface;GO:0005911|cell-cell junction;GO:0001772|immunological synapse;GO:0016021|integral component of membrane;GO:0005886|plasma membrane;GO:0032587|ruffle membrane;	GO:0008013|beta-catenin binding;GO:0070097|delta-catenin binding;GO:0045295|gamma-catenin binding;GO:0042802|identical protein binding;GO:0051019|mitogen-activated protein kinase binding;GO:0016791|phosphatase activity;GO:0005161|platelet-derived growth factor receptor binding;GO:0019901|protein kinase binding;GO:0004725|protein tyrosine phosphatase activity;	K05698	PTPRJ, DEP1; receptor-type tyrosine-protein phosphatase eta [EC:3.1.3.48]
ENSRNOG00000050024	636	39.7545	2606	170.253	0.233502	-2.09849	3.17012e-298	5.57428e-297	down	yes	Ms4a4a	protein_coding	chr1:227592635-227607042:+	gi|293344621|ref|XP_001075321.2|	1149	2e-155	PREDICTED: membrane-spanning 4-domains subfamily A member 4A isoform X1 [Rattus norvegicus]	gi|672039875|ref|XM_008760273.1|	967	0	PREDICTED: Rattus norvegicus membrane-spanning 4-domains, subfamily A, member 4A (Ms4a4a), transcript variant X4, mRNA	Q96JQ5	227	8e-71	Membrane-spanning 4-domains subfamily A member 4A	.	.	.	.	pfam04103	CD20	CD20-like family. This family includes the CD20 protein and the beta subunit of the high affinity receptor for IgE Fc. The high affinity receptor for IgE is a tetrameric structure consisting of a single IgE-binding alpha subunit, a single beta subunit, and two disulfide-linked gamma subunits. The alpha subunit of Fc epsilon RI and most Fc receptors are homologous members of the Ig superfamily. By…	.	GO:0016021|integral component of membrane;	.	.	.
ENSRNOG00000038132	1567	97.9485	4195	274.064	0.357392	-1.48442	3.23008e-297	5.65971e-296	down	yes	Vsig4	protein_coding	chrX:65370851-65400298:-	gi|68163443|ref|NP_001020175.1|	1175	1e-156	V-set and immunoglobulin domain-containing protein 4 precursor [Rattus norvegicus]	gi|68163442|ref|NM_001025004.1|	1406	0	Rattus norvegicus V-set and immunoglobulin domain containing 4 (Vsig4), mRNA	Q9Y279	217	2e-63	V-set and immunoglobulin domain-containing protein 4	.	.	.	.	pfam05476	PET122	PET122. The nuclear PET122 gene of S. cerevisiae encodes a mitochondrial-localized protein that activates initiation of translation of the mitochondrial mRNA from the COX3 gene, which encodes subunit III of cytochrome c oxidase.	GO:0006957|complement activation, alternative pathway;	GO:0016021|integral component of membrane;	.	.	.
ENSRNOG00000020660	5601	350.102	9813	641.095	0.5461	-0.872763	3.50593e-297	6.1215e-296	down	no	Cfl1	protein_coding	chr1:220869805-220873337:+	gi|12861068|dbj|BAB32114.1|	1029	5e-137	unnamed protein product [Mus musculus]	gi|42476050|ref|NM_017147.2|	1100	0	Rattus norvegicus cofilin 1 (Cfl1), mRNA	P45592	335	6e-114	Cofilin-1	.	.	.	.	pfam00241	Cofilin_ADF	Cofilin/tropomyosin-type actin-binding protein. Severs actin filaments and binds to actin monomers.	GO:0030043|actin filament fragmentation;GO:0030030|cell projection organization;GO:0071364|cellular response to epidermal growth factor stimulus;GO:0071362|cellular response to ether;GO:0070301|cellular response to hydrogen peroxide;GO:1990314|cellular response to insulin-like growth factor stimulus;GO:0071347|cellular response to interleukin-1;GO:0071354|cellular response to interleukin-6;GO:007…	GO:0031252|cell leading edge;GO:0005911|cell-cell junction;GO:0030864|cortical actin cytoskeleton;GO:0005737|cytoplasm;GO:0043197|dendritic spine;GO:0030175|filopodium;GO:0030426|growth cone;GO:0030027|lamellipodium;GO:0031258|lamellipodium membrane;GO:0031966|mitochondrial membrane;GO:0043005|neuron projection;GO:0043025|neuronal cell body;GO:0016363|nuclear matrix;GO:0032587|ruffle membrane;GO:…	GO:0003779|actin binding;GO:0051015|actin filament binding;GO:1902936|phosphatidylinositol bisphosphate binding;GO:0019903|protein phosphatase binding;GO:0005102|receptor binding;	K05765	CFL; cofilin
ENSRNOG00000019890	1713	107.075	4423	288.96	0.370552	-1.43225	4.63808e-297	8.06997e-296	down	yes	Folr2	protein_coding	chr1:166915045-166919302:-	gi|157820549|ref|NP_001099753.1|	1268	1e-173	folate receptor beta precursor [Rattus norvegicus]	gi|157820548|ref|NM_001106283.1|	946	0	Rattus norvegicus folate receptor 2 (fetal) (Folr2), mRNA	Q05685	448	1e-157	Folate receptor beta	.	.	.	.	pfam03024	Folate_rec	Folate receptor family. This family includes the folate receptor which binds to folate and reduced folic acid derivatives and mediates delivery of 5-methyltetrahydrofolate to the interior of cells. These proteins are attached to the membrane by a GPI-anchor. The proteins contain 16 conserved cysteines that form eight disulphide bridges.	GO:1904447|folic acid import into cell;GO:0015884|folic acid transport;GO:0008284|positive regulation of cell proliferation;GO:0006620|posttranslational protein targeting to membrane;	GO:0031362|anchored component of external side of plasma membrane;GO:0009986|cell surface;GO:0005622|intracellular;	GO:0008144|drug binding;GO:0005542|folic acid binding;GO:0061714|folic acid receptor activity;GO:0051870|methotrexate binding;	K13649	FOLR; folate receptor
ENSRNOG00000001709	3948	246.778	7629	498.411	0.495128	-1.01413	5.38378e-297	9.33479e-296	down	yes	Ap2m1	protein_coding	chr11:84041184-84047546:-	gi|50510363|dbj|BAD32167.1|	2321	0	mKIAA0109 protein [Mus musculus]	gi|56388568|gb|BC087724.1|	1788	0	Rattus norvegicus adaptor-related protein complex 2, mu 1 subunit, mRNA (cDNA clone MGC:105352 IMAGE:7320615), complete cds	P84092	897	0	AP-2 complex subunit mu	.	.	.	.	pfam00928	Adap_comp_sub	Adaptor complexes medium subunit family. This family also contains members which are coatomer subunits.	GO:0006897|endocytosis;GO:0006886|intracellular protein transport;GO:0002092|positive regulation of receptor internalization;GO:1900244|positive regulation of synaptic vesicle endocytosis;GO:0065003|macromolecular complex assembly;	GO:0030122|AP-2 adaptor complex;GO:0005886|plasma membrane;GO:0043195|terminal bouton;	GO:0008289|lipid binding;GO:0050750|low-density lipoprotein particle receptor binding;GO:0005048|signal sequence binding;	K11826	AP2M1; AP-2 complex subunit mu-1
ENSRNOG00000012956	1771	110.7	203	13.2622	8.34701	3.06126	1.3873e-295	2.39704e-294	up	yes	Tgm2	protein_coding	chr3:154597168-154627257:-	gi|5326787|gb|AAD42046.1|AF106325_1	3608	0	tissue-type transglutaminase [Rattus norvegicus]	gi|42476286|ref|NM_019386.2|	3482	0	Rattus norvegicus transglutaminase 2 (Tgm2), mRNA	P21981	1347	0	Protein-glutamine gamma-glutamyltransferase 2	.	.	.	.	pfam00868	Transglut_N	Transglutaminase family.	GO:0043277|apoptotic cell clearance;GO:0001974|blood vessel remodeling;GO:0060445|branching involved in salivary gland morphogenesis;GO:0007186|G-protein coupled receptor signaling pathway;GO:0018153|isopeptide cross-linking via N6-(L-isoglutamyl)-L-lysine;GO:0032471|negative regulation of endoplasmic reticulum calcium ion concentration;GO:0018149|peptide cross-linking;GO:0007200|phospholipase C-…	GO:0005737|cytoplasm;GO:0005829|cytosol;GO:0005783|endoplasmic reticulum;GO:0031012|extracellular matrix;GO:0031226|intrinsic component of plasma membrane;GO:0016020|membrane;GO:0005739|mitochondrion;GO:0005886|plasma membrane;	GO:0005509|calcium ion binding;GO:0005525|GTP binding;GO:0019904|protein domain specific binding;GO:0003810|protein-glutamine gamma-glutamyltransferase activity;GO:0008483|transaminase activity;	K05625	TGM2; transglutaminase 2 [EC:2.3.2.13]
ENSRNOG00000021261	309	19.3147	1921	125.501	0.1539	-2.69993	1.90606e-295	3.282e-294	down	yes	Rassf2	protein_coding	chr3:124575621-124610267:-	gi|564343123|ref|XP_006235128.1|	1698	0	PREDICTED: ras association domain-containing protein 2 isoform X1 [Rattus norvegicus]	gi|79749366|ref|NM_001037096.1|	3394	0	Rattus norvegicus Ras association domain family member 2 (Rassf2), mRNA	Q3B7D5	656	0	Ras association domain-containing protein 2	.	.	.	.	pfam00788	RA	Ras association (RalGDS/AF-6) domain. RasGTP effectors (in cases of AF6, canoe and RalGDS); putative RasGTP effectors in other cases. Recent evidence (not yet in MEDLINE) shows that some RA domains do NOT bind RasGTP. Predicted structure similar to that determined, and that of the RasGTP-binding domain of Raf kinase.	GO:0007049|cell cycle;GO:0042981|regulation of apoptotic process;GO:0007165|signal transduction;	GO:0000777|condensed chromosome kinetochore;GO:0005737|cytoplasm;GO:0000776|kinetochore;GO:0005634|nucleus;	.	K09851	RASSF2_4; Ras association domain-containing protein 2/4
ENSRNOG00000014610	15065	941.668	8900	581.447	1.61952	0.69557	6.47193e-295	1.11054e-293	up	no	Anpep	protein_coding	chr1:141561334-141604273:-	gi|564329002|ref|XP_006229469.1|	4869	0	PREDICTED: aminopeptidase N isoform X1 [Rattus norvegicus]	gi|564329005|ref|XM_006229409.1|	3796	0	PREDICTED: Rattus norvegicus alanyl (membrane) aminopeptidase (Anpep), transcript variant X3, mRNA	P15684	1878	0	Aminopeptidase N	YHR047c	377	4e-112	COG0308	pfam01433	Peptidase_M1	Peptidase family M1. Members of this family are aminopeptidases. The members differ widely in specificity, hydrolysing acidic, basic or neutral N-terminal residues. This family includes leukotriene-A4 hydrolase, this enzyme also has an aminopeptidase activity.	GO:0001525|angiogenesis;GO:0030154|cell differentiation;GO:0007267|cell-cell signaling;GO:0006725|cellular aromatic compound metabolic process;GO:0035814|negative regulation of renal sodium excretion;GO:0043171|peptide catabolic process;GO:0006508|proteolysis;GO:0008217|regulation of blood pressure;GO:0007165|signal transduction;	GO:0005737|cytoplasm;GO:0016021|integral component of membrane;GO:0005886|plasma membrane;GO:0031983|vesicle lumen;GO:0012506|vesicle membrane;	GO:0004177|aminopeptidase activity;GO:0070006|metalloaminopeptidase activity;GO:0042277|peptide binding;GO:0008270|zinc ion binding;	K11140	ANPEP; aminopeptidase N [EC:3.4.11.2]
ENSRNOG00000034242	4169	260.592	7900	516.116	0.504909	-0.985904	1.48788e-293	2.54434e-292	down	no	Vcp	protein_coding	chr5:58426549-58445953:-	gi|148670554|gb|EDL02501.1|	3959	0	valosin containing protein, isoform CRA_b, partial [Mus musculus]	gi|40254739|ref|NM_053864.2|	3194	0	Rattus norvegicus valosin-containing protein (Vcp), mRNA	Q01853	1498	0	Transitional endoplasmic reticulum ATPase	YDL126c	1099	0	COG0464	pfam00004	AAA	ATPase family associated with various cellular activities (AAA). AAA family proteins often perform chaperone-like functions that assist in the assembly, operation, or disassembly of protein complexes.	GO:0006919|activation of cysteine-type endopeptidase activity involved in apoptotic process;GO:0070842|aggresome assembly;GO:0046034|ATP metabolic process;GO:0097352|autophagosome maturation;GO:0006914|autophagy;GO:0006974|cellular response to DNA damage stimulus;GO:0006302|double-strand break repair;GO:0032510|endosome to lysosome transport via multivesicular body sorting pathway;GO:0006888|ER t…	GO:0005737|cytoplasm;GO:0005829|cytosol;GO:0036513|Derlin-1 retrotranslocation complex;GO:0005783|endoplasmic reticulum;GO:0005789|endoplasmic reticulum membrane;GO:0043231|intracellular membrane-bounded organelle;GO:0005811|lipid particle;GO:0043209|myelin sheath;GO:0005654|nucleoplasm;GO:0005634|nucleus;GO:0048471|perinuclear region of cytoplasm;GO:0000502|proteasome complex;GO:0032991|macromol…	GO:0043531|ADP binding;GO:0005524|ATP binding;GO:0016887|ATPase activity;GO:1904288|BAT3 complex binding;GO:0035800|deubiquitinase activator activity;GO:0042802|identical protein binding;GO:0036435|K48-linked polyubiquitin binding;GO:0008289|lipid binding;GO:0042288|MHC class I protein binding;GO:0031593|polyubiquitin binding;GO:0019904|protein domain specific binding;GO:0019903|protein phosphata…	K13525	VCP, CDC48; transitional endoplasmic reticulum ATPase
ENSRNOG00000011238	2476	154.767	503	32.8616	4.70968	2.23563	1.93214e-293	3.29272e-292	up	yes	Tiparp	protein_coding	chr2:157316266-157341469:+	gi|392338823|ref|XP_003753644.1|	3572	0	PREDICTED: TCDD-inducible poly [ADP-ribose] polymerase [Rattus norvegicus]	gi|672042627|ref|XM_003749294.3|	2322	0	PREDICTED: Rattus norvegicus TCDD-inducible poly(ADP-ribose) polymerase (Tiparp), mRNA	Q8C1B2	1355	0	TCDD-inducible poly [ADP-ribose] polymerase	.	.	.	.	pfam00644	PARP	Poly(ADP-ribose) polymerase catalytic domain. Poly(ADP-ribose) polymerase catalyses the covalent attachment of ADP-ribose units from NAD+ to itself and to a limited number of other DNA binding proteins, which decreases their affinity for DNA. Poly(ADP-ribose) polymerase is a regulatory component induced by DNA damage. The carboxyl-terminal region is the most highly conserved region of the protein…	GO:0008209|androgen metabolic process;GO:0071407|cellular response to organic cyclic compound;GO:0008210|estrogen metabolic process;GO:0060325|face morphogenesis;GO:0008585|female gonad development;GO:0030097|hemopoiesis;GO:0001822|kidney development;GO:0010629|negative regulation of gene expression;GO:0006807|nitrogen compound metabolic process;GO:0048008|platelet-derived growth factor receptor …	GO:0005634|nucleus;	GO:0035326|enhancer binding;GO:0046872|metal ion binding;GO:0003950|NAD+ ADP-ribosyltransferase activity;	K15259	PARP7S; poly [ADP-ribose] polymerase 7/11/12/13 [EC:2.4.2.30]
ENSRNOG00000010479	1842	115.138	4593	300.066	0.383709	-1.38192	2.87391e-292	4.88096e-291	down	yes	Mycbp2	protein_coding	chr15:87506959-93868301:-	gi|310689069|ref|NP_001099525.2|	22397	0	probable E3 ubiquitin-protein ligase MYCBP2 [Rattus norvegicus]	gi|755547613|ref|XM_011244906.1|	5329	0	PREDICTED: Mus musculus MYC binding protein 2 (Mycbp2), transcript variant X15, mRNA	Q7TPH6	8421	0	E3 ubiquitin-protein ligase MYCBP2	.	.	.	.	pfam08005	PHR	PHR domain. This domain is called PHR as it was original found in the proteins PAM, highwire and RPM. This domain can be duplicated in the highwire, PFAM and PRM sequence. The C-terminal region of the protein BTBD1 includes the PHR domain and is known to interact with Topoisomerase I, an enzyme which relaxes DNA supercoils.	GO:0021785|branchiomotor neuron axon guidance;GO:0048667|cell morphogenesis involved in neuron differentiation;GO:0021952|central nervous system projection neuron axonogenesis;GO:0008045|motor neuron axon guidance;GO:0042177|negative regulation of protein catabolic process;GO:0016567|protein ubiquitination;GO:0051493|regulation of cytoskeleton organization;GO:0032880|regulation of protein localiz…	GO:0030424|axon;GO:0043231|intracellular membrane-bounded organelle;GO:0015630|microtubule cytoskeleton;GO:0005634|nucleus;	GO:0046872|metal ion binding;GO:0042803|protein homodimerization activity;GO:0016740|transferase activity;	K10693	MYCBP2, PAM; E3 ubiquitin-protein ligase MYCBP2 [EC:2.3.2.27]
ENSRNOG00000002802	3206	200.398	6562	428.703	0.467451	-1.09711	1.56472e-290	2.64842e-289	down	yes	Cxcl1	protein_coding	chr14:18743685-18745457:-	gi|13540652|ref|NP_110472.1|	439	6e-51	growth-regulated alpha protein precursor [Rattus norvegicus]	gi|13540651|ref|NM_030845.1|	903	0	Rattus norvegicus chemokine (C-X-C motif) ligand 1 (Cxcl1), mRNA	P14095	173	2e-52	Growth-regulated alpha protein	.	.	.	.	pfam00048	IL8	Small cytokines (intecrine/chemokine), interleukin-8 like. Includes a number of secreted growth factors and interferons involved in mitogenic, chemotactic, and inflammatory activity. Structure contains two highly conserved disulfide bonds.	GO:0002526|acute inflammatory response;GO:0070098|chemokine-mediated signaling pathway;GO:0007186|G-protein coupled receptor signaling pathway;GO:0006955|immune response;GO:0030593|neutrophil chemotaxis;GO:0007204|positive regulation of cytosolic calcium ion concentration;GO:0090023|positive regulation of neutrophil chemotaxis;GO:0043268|positive regulation of potassium ion transport;GO:0010765|p…	GO:0005623|cell;GO:0005615|extracellular space;	GO:0008009|chemokine activity;GO:0045236|CXCR chemokine receptor binding;GO:0008083|growth factor activity;	K05505	CXCL1_2_3, GRO; C-X-C motif chemokine 1/2/3
ENSRNOG00000002331	1033	64.5698	3281	214.352	0.301233	-1.73105	2.91939e-290	4.92458e-289	down	yes	Aldh3a1	protein_coding	chr10:47490153-47499876:+	gi|14010869|ref|NP_114178.1|	2441	0	aldehyde dehydrogenase, dimeric NADP-preferring [Rattus norvegicus]	gi|47482123|gb|BC070924.1|	1727	0	Rattus norvegicus aldehyde dehydrogenase 3 family, member A1, mRNA (cDNA clone MGC:91608 IMAGE:7096634), complete cds	P11883	944	0	Aldehyde dehydrogenase, dimeric NADP-preferring	alr3672	452	9e-153	COG1012	pfam00171	Aldedh	Aldehyde dehydrogenase family. This family of dehydrogenases act on aldehyde substrates. Members use NADP as a cofactor. The family includes the following members: The prototypical members are the aldehyde dehydrogenases EC:1.2.1.3. Succinate-semialdehyde dehydrogenase EC:1.2.1.16. Lactaldehyde dehydrogenase EC:1.2.1.22. Benzaldehyde dehydrogenase EC:1.2.1.28. Methylmalonate-semialdehyde dehydrog…	GO:0007568|aging;GO:0006081|cellular aldehyde metabolic process;GO:0055114|oxidation-reduction process;GO:0008284|positive regulation of cell proliferation;GO:0051591|response to cAMP;GO:0042493|response to drug;GO:0051384|response to glucocorticoid;GO:0001666|response to hypoxia;GO:0007584|response to nutrient;GO:0014070|response to organic cyclic compound;	GO:0005737|cytoplasm;GO:0005829|cytosol;GO:0016021|integral component of membrane;	GO:0004028|3-chloroallyl aldehyde dehydrogenase activity;GO:0008106|alcohol dehydrogenase (NADP+) activity;GO:0004029|aldehyde dehydrogenase (NAD) activity;GO:0004030|aldehyde dehydrogenase [NAD(P)+] activity;	K00129	E1.2.1.5; aldehyde dehydrogenase (NAD(P)+) [EC:1.2.1.5]
ENSRNOG00000013589	41	2.56279	1223	79.9	0.0320749	-4.96241	4.12398e-290	6.93304e-289	down	yes	Cxcl12	protein_coding	chr4:149261044-149273891:+	gi|148667157|gb|EDK99573.1|	487	2e-52	chemokine (C-X-C motif) ligand 12, isoform CRA_c, partial [Mus musculus]	gi|76563909|ref|NM_001033883.1|	5423	0	Rattus norvegicus chemokine (C-X-C motif) ligand 12 (Cxcl12), transcript variant 3, mRNA	P40224	151	3e-40	Stromal cell-derived factor 1	.	.	.	.	pfam00048	IL8	Small cytokines (intecrine/chemokine), interleukin-8 like. Includes a number of secreted growth factors and interferons involved in mitogenic, chemotactic, and inflammatory activity. Structure contains two highly conserved disulfide bonds.	GO:0008344|adult locomotory behavior;GO:0001667|ameboidal-type cell migration;GO:0031100|organ regeneration;GO:0007420|brain development;GO:0001569|patterning of blood vessels;GO:0060326|cell chemotaxis;GO:0098609|cell-cell adhesion;GO:0070098|chemokine-mediated signaling pathway;GO:0006952|defense response;GO:0050966|detection of mechanical stimulus involved in sensory perception of pain;GO:0050…	GO:0005737|cytoplasm;GO:0009897|external side of plasma membrane;GO:0005615|extracellular space;GO:0005886|plasma membrane;	GO:0042056|chemoattractant activity;GO:0008009|chemokine activity;GO:0042379|chemokine receptor binding;GO:0045236|CXCR chemokine receptor binding;GO:0008083|growth factor activity;GO:0005178|integrin binding;	K10031	CXCL12; C-X-C motif chemokine 12
ENSRNOG00000010633	537	33.5663	2370	154.835	0.216788	-2.20565	9.11175e-289	1.52667e-287	down	yes	Acsl1	protein_coding	chr16:48937456-49003246:-	gi|25742739|ref|NP_036952.1|	3672	0	long-chain-fatty-acid--CoA ligase 1 [Rattus norvegicus]	gi|672080147|ref|XM_006253125.2|	3653	0	PREDICTED: Rattus norvegicus acyl-CoA synthetase long-chain family member 1 (Acsl1), transcript variant X6, mRNA	P18163	1419	0	Long-chain-fatty-acid--CoA ligase 1	YER015w	316	7e-92	COG1022	pfam00501	AMP-binding	AMP-binding enzyme.	GO:0033211|adiponectin-activated signaling pathway;GO:0006631|fatty acid metabolic process;GO:0015908|fatty acid transport;GO:0006629|lipid metabolic process;GO:0044539|long-chain fatty acid import;GO:0035338|long-chain fatty-acyl-CoA biosynthetic process;GO:0071902|positive regulation of protein serine/threonine kinase activity;GO:0042493|response to drug;GO:0007584|response to nutrient;GO:00342…	GO:0005783|endoplasmic reticulum;GO:0005789|endoplasmic reticulum membrane;GO:0016021|integral component of membrane;GO:0005741|mitochondrial outer membrane;GO:0005778|peroxisomal membrane;GO:0005886|plasma membrane;	GO:0003987|acetate-CoA ligase activity;GO:0005524|ATP binding;GO:0004467|long-chain fatty acid-CoA ligase activity;	K01897	ACSL, fadD; long-chain acyl-CoA synthetase [EC:6.2.1.3]
ENSRNOG00000013011	3331	208.211	941	61.4766	3.38683	1.75994	1.52612e-288	2.54843e-287	up	yes	Dnajb4	protein_coding	chr2:257394818-257425242:-	gi|61556870|ref|NP_001013094.1|	1670	0	dnaJ homolog subfamily B member 4 [Rattus norvegicus]	gi|564339262|ref|XM_006233488.1|	2100	0	PREDICTED: Rattus norvegicus DnaJ (Hsp40) homolog, subfamily B, member 4 (Dnajb4), transcript variant X2, mRNA	Q9D832	642	0	DnaJ homolog subfamily B member 4	.	.	.	.	pfam00226	DnaJ	DnaJ domain. DnaJ domains (J-domains) are associated with hsp70 heat-shock system and it is thought that this domain mediates the interaction. DnaJ-domain is therefore part of a chaperone (protein folding) system. The T-antigens, although not in Prosite are confirmed as DnaJ containing domains from literature.	GO:0006457|protein folding;	GO:0005829|cytosol;GO:0005654|nucleoplasm;GO:0005886|plasma membrane;	GO:0001671|ATPase activator activity;GO:0051087|chaperone binding;GO:0051082|unfolded protein binding;	K09510	DNAJB4; DnaJ homolog subfamily B member 4
ENSRNOG00000048291	2498	156.143	527	34.4295	4.53513	2.18115	3.26528e-287	5.43437e-286	up	yes	Tbcc	protein_coding	chr9:16405185-16406338:-	gi|157816975|ref|NP_001101670.1|	1293	5e-175	tubulin-specific chaperone C [Rattus norvegicus]	gi|186910198|ref|NM_001108200.2|	1152	0	Rattus norvegicus tubulin folding cofactor C (Tbcc), mRNA	Q8VCN9	477	1e-166	Tubulin-specific chaperone C	.	.	.	.	pfam07986	TBCC	Tubulin binding cofactor C. Members of this family are involved in the folding pathway of tubulins and form a beta helix structure.	GO:0000902|cell morphogenesis;GO:0007023|post-chaperonin tubulin folding pathway;GO:0006457|protein folding;GO:0007021|tubulin complex assembly;	GO:0005737|cytoplasm;GO:0005829|cytosol;GO:0032391|photoreceptor connecting cilium;	GO:0003924|GTPase activity;GO:0015631|tubulin binding;	.	.
ENSRNOG00000023465	1457	91.0727	104	6.79444	13.404	3.74459	3.44939e-287	5.72164e-286	up	yes	LOC500300	protein_coding	chr4:148782479-148784562:+	gi|66793441|ref|NP_001019505.2|	1014	2e-134	protein DEPP [Rattus norvegicus]	gi|66793440|ref|NM_001024334.2|	1265	0	Rattus norvegicus similar to hypothetical protein MGC6835 (LOC500300), mRNA	Q5BMD4	394	2e-135	Protein DEPP	.	.	.	.	pfam15343	DEPP	Decidual protein induced by progesterone family. DEPP is a family of proteins expressed in various tissues, including pancreas, placenta, ovary, testis and kidney. High levels are found during the first trimester. Its expression is induced by progesterone, testosterone and, to a much lower extent, oestrogen. The family is alternatively known as fasting-induced gene protein, FIG.	.	GO:0005737|cytoplasm;	.	.	.
ENSRNOG00000031475	6750	421.922	3013	196.843	2.14345	1.09993	3.75803e-287	6.21289e-286	up	yes	Col16a1	protein_coding	chr5:148257642-148311645:+	gi|564353023|ref|XP_006239009.1|	1956	0	PREDICTED: collagen alpha-1(XVI) chain isoform X2 [Rattus norvegicus]	gi|672054150|ref|XM_006238953.2|	2428	0	PREDICTED: Rattus norvegicus collagen, type XVI, alpha 1 (Col16a1), transcript variant X7, mRNA	Q8BLX7	724	0	Collagen alpha-1(XVI) chain	.	.	.	.	pfam01391	Collagen	Collagen triple helix repeat (20 copies). Members of this family belong to the collagen superfamily. Collagens are generally extracellular structural proteins involved in formation of connective tissue structure. The alignment contains 20 copies of the G-X-Y repeat that forms a triple helix. The first position of the repeat is glycine, the second and third positions can be any residue but are fre…	GO:0007155|cell adhesion;GO:0033627|cell adhesion mediated by integrin;GO:0071230|cellular response to amino acid stimulus;GO:0033622|integrin activation;GO:0051894|positive regulation of focal adhesion assembly;	GO:0005581|collagen trimer;GO:0031012|extracellular matrix;	GO:0005178|integrin binding;	.	.
ENSRNOG00000014797	6639	414.984	2941	192.139	2.15981	1.11091	5.34734e-287	8.8111e-286	up	yes	Tmbim1	protein_coding	chr9:81569289-81586553:-	gi|56090429|ref|NP_001007714.1|	1138	1e-147	protein lifeguard 3 [Rattus norvegicus]	gi|56090428|ref|NM_001007713.1|	2068	0	Rattus norvegicus transmembrane BAX inhibitor motif containing 1 (Tmbim1), mRNA	Q8BJZ3	401	7e-133	Protein lifeguard 3	SPCC576.04	67	2e-11	COG0670	pfam01027	Bax1-I	Inhibitor of apoptosis-promoting Bax1. Programmed cell-death involves a set of Bcl-2 family proteins, some of which inhibit apoptosis (Bcl-2 and Bcl-XL) and some of which promote it (Bax and Bak). Human Bax inhibitor, BI-1, is an evolutionarily conserved integral membrane protein containing multiple membrane-spanning segments predominantly localized to intracellular membranes. It has 6-7 membrane…	GO:0043086|negative regulation of catalytic activity;GO:1902042|negative regulation of extrinsic apoptotic signaling pathway via death domain receptors;GO:1902045|negative regulation of Fas signaling pathway;GO:1903077|negative regulation of protein localization to plasma membrane;GO:2000504|positive regulation of blood vessel remodeling;GO:0050848|regulation of calcium-mediated signaling;	GO:0010008|endosome membrane;GO:0005794|Golgi apparatus;GO:0016021|integral component of membrane;GO:0043231|intracellular membrane-bounded organelle;GO:0005765|lysosomal membrane;	GO:0005123|death receptor binding;	K06890	K06890; uncharacterized protein
ENSRNOG00000048831	2697	168.581	625	40.832	4.12866	2.04567	6.79479e-286	1.11592e-284	up	yes	Sowahc	protein_coding	chr20:28815039-28819505:+	gi|157819759|ref|NP_001102834.1|	1911	0	ankyrin repeat domain-containing protein SOWAHC [Rattus norvegicus]	gi|157819758|ref|NM_001109364.1|	4467	0	Rattus norvegicus sosondowah ankyrin repeat domain family member C (Sowahc), mRNA	.	.	.	.	.	.	.	.	pfam12796	Ank_2	Ankyrin repeats (3 copies).	.	.	.	.	.
ENSRNOG00000038047	3475	217.212	1029	67.2258	3.23108	1.69202	6.88888e-285	1.12765e-283	up	yes	Mt1	protein_coding	chr17:78793336-78793724:+	gi|528756970|gb|EPY76629.1|	115	1e-05	hypothetical protein CB1_001402132 [Camelus ferus]	gi|328927102|ref|NG_006919.3|	389	0	Rattus norvegicus metallothionein 1a pseudogene (LOC100125598) on chromosome 17	.	.	.	.	.	.	.	.	pfam00131	Metallothio	Metallothionein.	.	.	.	.	.
ENSRNOG00000059947	2211	138.203	402	26.2631	5.26225	2.39568	1.01148e-284	1.65028e-283	up	yes	Sdc1	protein_coding	chr6:33885495-33908016:+	gi|6981518|ref|NP_037158.1|	1132	8e-143	syndecan-1 precursor [Rattus norvegicus]	gi|40254789|ref|NM_013026.2|	2986	0	Rattus norvegicus syndecan 1 (Sdc1), mRNA	P26260	440	2e-144	Syndecan-1	.	.	.	.	pfam01034	Syndecan	Syndecan domain. Syndecans are transmembrane heparin sulfate proteoglycans which are implicated in the binding of extracellular matrix components and growth factors.	GO:0060070|canonical Wnt signaling pathway;GO:0007155|cell adhesion;GO:0016477|cell migration;GO:0007267|cell-cell signaling;GO:0006954|inflammatory response;GO:0048627|myoblast development;GO:0042476|odontogenesis;GO:1903543|positive regulation of exosomal secretion;GO:1903553|positive regulation of extracellular exosome assembly;GO:0051592|response to calcium ion;GO:0051591|response to cAMP;GO:…	GO:0009986|cell surface;GO:0009897|external side of plasma membrane;GO:0070062|extracellular exosome;GO:0016021|integral component of membrane;GO:0032991|macromolecular complex;	GO:0050840|extracellular matrix binding;GO:0042802|identical protein binding;GO:0008022|protein C-terminus binding;	K06257	SDC1; syndecan 1
ENSRNOG00000012820	1170	73.1332	3459	225.981	0.323626	-1.6276	1.77096e-280	2.87997e-279	down	yes	Add3	protein_coding	chr1:273854248-273961982:+	gi|255759900|ref|NP_001157575.1|	3449	0	gamma-adducin isoform 1 [Rattus norvegicus]	gi|255759899|ref|NM_001164103.1|	4174	0	Rattus norvegicus adducin 3 (Add3), transcript variant 1, mRNA	Q62847	1320	0	Gamma-adducin	PA3430	150	1e-38	COG0235	pfam00596	Aldolase_II	Class II Aldolase and Adducin N-terminal domain. This family includes class II aldolases and adducins which have not been ascribed any enzymatic function.	GO:0045907|positive regulation of vasoconstriction;GO:0042493|response to drug;	GO:0005737|cytoplasm;GO:0005856|cytoskeleton;GO:0005886|plasma membrane;	GO:0003779|actin binding;GO:0005516|calmodulin binding;GO:0005080|protein kinase C binding;	K18622	ADD; adducin
ENSRNOG00000019578	19685	1230.45	12586	822.258	1.49643	0.581524	2.16376e-280	3.50728e-279	up	no	Rps16	protein_coding	chr1:85405512-85408444:-	gi|166796835|gb|AAI59439.1|	338	2e-35	Rps16 protein [Rattus norvegicus]	gi|298898055|emb|FQ231245.1|	877	0	Rattus norvegicus TL0AEA75YG05 mRNA sequence	P62250	108	2e-27	40S ribosomal protein S16	SPBC18H10.14	63.9	1e-11	COG0103	pfam00380	Ribosomal_S9	Ribosomal protein S9/S16. This family includes small ribosomal subunit S9 from prokaryotes and S16 from eukaryotes.	GO:0097421|liver regeneration;GO:0000462|maturation of SSU-rRNA from tricistronic rRNA transcript (SSU-rRNA, 5.8S rRNA, LSU-rRNA);GO:0006412|translation;	GO:0022627|cytosolic small ribosomal subunit;GO:0015935|small ribosomal subunit;	GO:0003723|RNA binding;GO:0003735|structural constituent of ribosome;	K02960	RP-S16e, RPS16; small subunit ribosomal protein S16e
ENSRNOG00000004956	397	24.8153	2048	133.798	0.185468	-2.43076	2.21137e-280	3.57281e-279	down	yes	Jade2	protein_coding	chr10:37270183-37311625:-	gi|157821677|ref|NP_001100468.1|	4225	0	protein Jade-2 [Rattus norvegicus]	gi|672067295|ref|XM_008767682.1|	3088	0	PREDICTED: Rattus norvegicus jade family PHD finger 2 (Jade2), transcript variant X6, mRNA	Q6ZQF7	1595	0	E3 ubiquitin-protein ligase Jade-2	YPR031w	171	4e-43	COG5141	pfam13832	zf-HC5HC2H_2	PHD-zinc-finger like domain.	GO:0043966|histone H3 acetylation;GO:0043983|histone H4-K12 acetylation;GO:0043981|histone H4-K5 acetylation;GO:0043982|histone H4-K8 acetylation;GO:1990138|neuron projection extension;GO:0050769|positive regulation of neurogenesis;GO:0051865|protein autoubiquitination;GO:0000209|protein polyubiquitination;GO:0050767|regulation of neurogenesis;GO:0060395|SMAD protein signal transduction;	GO:0000123|histone acetyltransferase complex;GO:0005654|nucleoplasm;	GO:0046872|metal ion binding;GO:0061630|ubiquitin protein ligase activity;	.	.
ENSRNOG00000000796	2549	159.33	5560	363.241	0.438635	-1.18891	4.27029e-280	6.87699e-279	down	yes	Ranbp2	protein_coding	chr20:28027054-28076664:+	gi|300797934|ref|NP_001178533.1|	15698	0	E3 SUMO-protein ligase RanBP2 [Rattus norvegicus]	gi|300797933|ref|NM_001191604.1|	10277	0	Rattus norvegicus RAN binding protein 2 (Ranbp2), mRNA	Q9ERU9	5434	0	E3 SUMO-protein ligase RanBP2	SPBC28F2.03	213	5e-61	COG0652	pfam00638	Ran_BP1	RanBP1 domain.	GO:0000082|G1/S transition of mitotic cell cycle;GO:0051028|mRNA transport;GO:0033133|positive regulation of glucokinase activity;GO:0043547|positive regulation of GTPase activity;GO:0046604|positive regulation of mitotic centrosome separation;GO:0006457|protein folding;GO:0006606|protein import into nucleus;GO:0016925|protein sumoylation;GO:0006111|regulation of gluconeogenesis;GO:0001975|respon…	GO:0005642|annulate lamellae;GO:0005813|centrosome;GO:1990723|cytoplasmic periphery of the nuclear pore complex;GO:0005739|mitochondrion;GO:0005635|nuclear envelope;GO:0042405|nuclear inclusion body;GO:0031965|nuclear membrane;GO:0005643|nuclear pore;GO:0044614|nuclear pore cytoplasmic filaments;GO:0044615|nuclear pore nuclear basket;GO:0005634|nucleus;	GO:0046872|metal ion binding;GO:0003755|peptidyl-prolyl cis-trans isomerase activity;GO:0044877|macromolecular complex binding;GO:0008536|Ran GTPase binding;GO:0003723|RNA binding;GO:0019789|SUMO transferase activity;	K12172	RANBP2, NUP358; E3 SUMO-protein ligase RanBP2
ENSRNOG00000002158	16035	1002.3	9766	638.024	1.57094	0.651631	7.45109e-280	1.19607e-278	up	no	Ibsp	protein_coding	chr14:6801204-6813945:-	gi|149046722|gb|EDL99496.1|	1095	3e-141	integrin binding sialoprotein, isoform CRA_a [Rattus norvegicus]	gi|158303313|ref|NM_012587.2|	1930	0	Rattus norvegicus integrin-binding sialoprotein (Ibsp), mRNA	P13839	370	2e-121	Bone sialoprotein 2	.	.	.	.	pfam05432	BSP_II	Bone sialoprotein II (BSP-II). Bone sialoprotein (BSP) is a major structural protein of the bone matrix that is specifically expressed by fully-differentiated osteoblasts. The expression of bone sialoprotein (BSP) is normally restricted to mineralised connective tissues of bones and teeth where it has been associated with mineral crystal formation. However, it has been found that ectopic expressi…	GO:0031214|biomineral tissue development;GO:0007155|cell adhesion;GO:0071363|cellular response to growth factor stimulus;GO:0030198|extracellular matrix organization;GO:0001503|ossification;	GO:0005576|extracellular region;GO:0005615|extracellular space;GO:0031982|vesicle;	.	.	.
ENSRNOG00000024629	1980	123.764	4715	308.036	0.401783	-1.31551	2.51765e-278	4.02841e-277	down	yes	Hadha	protein_coding	chr6:27589657-27629175:+	gi|148747393|ref|NP_570839.2|	3623	0	trifunctional enzyme subunit alpha, mitochondrial precursor [Rattus norvegicus]	gi|510107|dbj|D16478.1|RATRTPA	2733	0	Rattus norvegicus mRNA for mitochondrial long-chain enoyl-CoA hydRattus norvegicusase/3-hydroxyacyl-CoA dehydrogenase alpha-subunit of mitochondrial trifunctional protein, complete cds	Q64428	1400	0	Trifunctional enzyme subunit alpha, mitochondrial	YPO2747_2	253	2e-73	COG1250	pfam00378	ECH	Enoyl-CoA hydratase/isomerase family. This family contains a diverse set of enzymes including: Enoyl-CoA hydratase. Napthoate synthase. Carnitate racemase. 3-hydoxybutyryl-CoA dehydratase. Dodecanoyl-CoA delta-isomerase.	GO:0006635|fatty acid beta-oxidation;GO:0042493|response to drug;GO:0032868|response to insulin;	GO:0016507|mitochondrial fatty acid beta-oxidation multienzyme complex;GO:0042645|mitochondrial nucleoid;GO:0005739|mitochondrion;	GO:0003857|3-hydroxyacyl-CoA dehydrogenase activity;GO:0003988|acetyl-CoA C-acyltransferase activity;GO:0004300|enoyl-CoA hydratase activity;GO:0000062|fatty-acyl-CoA binding;GO:0016509|long-chain-3-hydroxyacyl-CoA dehydrogenase activity;GO:0016508|long-chain-enoyl-CoA hydratase activity;GO:0051287|NAD binding;GO:0044877|macromolecular complex binding;	K07515	HADHA; enoyl-CoA hydratase / long-chain 3-hydroxyacyl-CoA dehydrogenase [EC:4.2.1.17 1.1.1.211]
ENSRNOG00000006380	385	24.0652	2010	131.316	0.183262	-2.44802	1.8513e-277	2.95272e-276	down	yes	Srsf6	protein_coding	chr3:159305345-159310668:+	gi|62087532|dbj|BAD92213.1|	811	1e-95	arginine/serine-rich splicing factor 6 variant [Homo sapiens]	gi|306922365|ref|NM_001014185.2|	3513	0	Rattus norvegicus serine/arginine-rich splicing factor 6 (Srsf6), mRNA	G3V6S8	311	2e-94	Serine/arginine-rich splicing factor 6	SPAC16.02c	137	9e-34	COG0724	pfam00076	RRM_1	RNA recognition motif. (a.k.a. RRM, RBD, or RNP domain). The RRM motif is probably diagnostic of an RNA binding protein. RRMs are found in a variety of RNA binding proteins, including various hnRNP proteins, proteins implicated in regulation of alternative splicing, and protein components of snRNPs. The motif also appears in a few single stranded DNA binding proteins. The RRM structure consists o…	GO:0000380|alternative mRNA splicing, via spliceosome;GO:0006376|mRNA splice site selection;GO:0010629|negative regulation of gene expression;GO:0045617|negative regulation of keratinocyte differentiation;GO:0048025|negative regulation of mRNA splicing, via spliceosome;GO:2000675|negative regulation of type B pancreatic cell apoptotic process;GO:0060501|positive regulation of epithelial cell prol…	GO:0016607|nuclear speck;GO:0005634|nucleus;	GO:0036002|pre-mRNA binding;GO:0003723|RNA binding;	K12893	SFRS4_5_6; splicing factor, arginine/serine-rich 4/5/6
ENSRNOG00000003147	5077	317.348	8942	584.191	0.543226	-0.880374	5.66669e-275	9.00917e-274	down	no	Sqstm1	protein_coding	chr10:35704730-35716294:-	gi|31581536|ref|NP_787037.2|	2232	0	sequestosome-1 isoform 1 [Rattus norvegicus]	gi|402743349|ref|NM_175843.4|	1983	0	Rattus norvegicus sequestosome 1 (Sqstm1), transcript variant 1, mRNA	O08623	864	0	Sequestosome-1	.	.	.	.	pfam00564	PB1	PB1 domain.	GO:0035973|aggrephagy;GO:0006915|apoptotic process;GO:0006914|autophagy;GO:0030154|cell differentiation;GO:0007032|endosome organization;GO:0002376|immune system process;GO:0016236|macroautophagy;GO:0000423|macromitophagy;GO:0044130|negative regulation of growth of symbiont in host;GO:0000122|negative regulation of transcription from RNA polymerase II promoter;GO:1900273|positive regulation of lo…	GO:0016235|aggresome;GO:0044753|amphisome;GO:0044754|autolysosome;GO:0005776|autophagosome;GO:0005829|cytosol;GO:0005783|endoplasmic reticulum;GO:0005770|late endosome;GO:0097413|Lewy body;GO:0000932|cytoplasmic mRNA processing body;GO:0000407|pre-autophagosomal structure;GO:0016605|PML body;GO:0030017|sarcomere;GO:0097225|sperm midpiece;	GO:0035255|ionotropic glutamate receptor binding;GO:0070530|K63-linked polyubiquitin binding;GO:0042803|protein homodimerization activity;GO:0005080|protein kinase C binding;GO:0042169|SH2 domain binding;GO:0043130|ubiquitin binding;GO:0031625|ubiquitin protein ligase binding;GO:0008270|zinc ion binding;	K14381	SQSTM1; sequestosome 1
ENSRNOG00000002934	2933	183.333	771	50.3703	3.6397	1.86382	5.74431e-275	9.10349e-274	up	yes	Atp1b1	protein_coding	chr13:82737159-82758004:-	gi|148747253|ref|NP_037245.2|	1534	0	sodium/potassium-transporting ATPase subunit beta-1 [Rattus norvegicus]	gi|203038|gb|J02701.1|RATATPBS	2519	0	Rat Na+, K+ -ATPase beta subunit protein mRNA, complete cds	P07340	595	0	Sodium/potassium-transporting ATPase subunit beta-1	.	.	.	.	pfam00287	Na_K-ATPase	Sodium / potassium ATPase beta chain.	GO:0046034|ATP metabolic process;GO:0060048|cardiac muscle contraction;GO:0007155|cell adhesion;GO:0006874|cellular calcium ion homeostasis;GO:0030007|cellular potassium ion homeostasis;GO:0006883|cellular sodium ion homeostasis;GO:0086009|membrane repolarization;GO:0030001|metal ion transport;GO:1903281|positive regulation of calcium:sodium antiporter activity;GO:1903288|positive regulation of p…	GO:0016324|apical plasma membrane;GO:0016323|basolateral plasma membrane;GO:0005901|caveola;GO:0014704|intercalated disc;GO:0005622|intracellular;GO:0043209|myelin sheath;GO:0042383|sarcolemma;GO:0005890|sodium:potassium-exchanging ATPase complex;	GO:0005524|ATP binding;GO:0001671|ATPase activator activity;GO:0051117|ATPase binding;GO:0030955|potassium ion binding;GO:0008022|protein C-terminus binding;GO:0019901|protein kinase binding;GO:0031402|sodium ion binding;GO:0005391|sodium:potassium-exchanging ATPase activity;	K01540	ATP1B; sodium/potassium-transporting ATPase subunit beta
ENSRNOG00000019333	3885	242.84	7370	481.491	0.50435	-0.987503	9.93038e-275	1.56875e-273	down	no	Hipk1	protein_coding	chr2:206224015-206274079:-	gi|564338219|ref|XP_006233152.1|	5610	0	PREDICTED: homeodomain-interacting protein kinase 1 isoform X4 [Rattus norvegicus]	gi|158508563|ref|NM_001100986.1|	7996	0	Rattus norvegicus homeodomain interacting protein kinase 1 (Hipk1), mRNA	A4L9P5	2159	0	Homeodomain-interacting protein kinase 1	.	.	.	.	pfam00069	Pkinase	Protein kinase domain.	GO:0006355|regulation of transcription, DNA-templated;GO:0006351|transcription, DNA-templated;	GO:0005737|cytoplasm;GO:0005634|nucleus;	GO:0005524|ATP binding;GO:0004674|protein serine/threonine kinase activity;	.	.
ENSRNOG00000000645	1547	96.6984	4020	262.631	0.368191	-1.44148	8.78414e-273	1.38329e-271	down	yes	Reep3	protein_coding	chr20:22913694-22999010:+	gi|166158339|ref|NP_001099856.2|	1276	8e-160	receptor expression-enhancing protein 3 [Rattus norvegicus]	gi|166158338|ref|NM_001106386.2|	2452	0	Rattus norvegicus receptor accessory protein 3 (Reep3), mRNA	Q99KK1	494	1e-160	Receptor expression-enhancing protein 3	SPBC30D10.09c	66.2	8e-11	COG5052	pfam03134	TB2_DP1_HVA22	TB2/DP1, HVA22 family. This family includes members from a wide variety of eukaryotes. It includes the TB2/DP1 (deleted in polyposis) protein, which in humans is deleted in severe forms of familial adenomatous polyposis, an autosomal dominant oncological inherited disease. The family also includes the plant protein of known similarity to TB2/DP1, the HVA22 abscisic acid-induced protein, which is …	GO:0051301|cell division;GO:0007084|mitotic nuclear envelope reassembly;GO:0006998|nuclear envelope organization;	GO:0005789|endoplasmic reticulum membrane;GO:0016021|integral component of membrane;GO:0005874|microtubule;	.	K17338	REEP1_2_3_4; receptor expression-enhancing protein 1/2/3/4
ENSRNOG00000011922	6140	383.793	2686	175.48	2.18711	1.12903	1.52361e-272	2.39174e-271	up	yes	Stt3b	protein_coding	chr8:123293057-123371257:-	gi|281485606|ref|NP_001164010.1|	3960	0	dolichyl-diphosphooligosaccharide--protein glycosyltransferase subunit STT3B [Rattus norvegicus]	gi|281485605|ref|NM_001170539.1|	2697	0	Rattus norvegicus STT3B, catalytic subunit of the oligosaccharyltransferase complex (Stt3b), mRNA	Q3TDQ1	1519	0	Dolichyl-diphosphooligosaccharide--protein glycosyltransferase subunit STT3B	SPBC1271.02	781	0	COG1287	pfam02516	STT3	Oligosaccharyl transferase STT3 subunit. This family consists of the oligosaccharyl transferase STT3 subunit and related proteins. The STT3 subunit is part of the oligosaccharyl transferase (OTase) complex of proteins and is required for its activity. In eukaryotes, OTase transfers a lipid-linked core-oligosaccharide to selected asparagine residues in the ER. In the archaea STT3 occurs alone, rat…	GO:0043686|co-translational protein modification;GO:0006516|glycoprotein catabolic process;GO:0043687|post-translational protein modification;GO:0018279|protein N-linked glycosylation via asparagine;GO:0006986|response to unfolded protein;GO:0030433|ER-associated ubiquitin-dependent protein catabolic process;	GO:0005783|endoplasmic reticulum;GO:0016021|integral component of membrane;GO:0008250|oligosaccharyltransferase complex;	GO:0004579|dolichyl-diphosphooligosaccharide-protein glycotransferase activity;GO:0046872|metal ion binding;	K07151	STT3; dolichyl-diphosphooligosaccharide--protein glycosyltransferase [EC:2.4.99.18]
ENSRNOG00000015654	800	50.0056	2781	181.686	0.275231	-1.86129	5.11243e-272	8.00017e-271	down	yes	Ghr	protein_coding	chr2:53150370-53413638:-	gi|672041526|ref|XP_008758975.1|	3439	0	PREDICTED: growth hormone receptor isoform X3 [Rattus norvegicus]	gi|8393433|ref|NM_017094.1|	2920	0	Rattus norvegicus growth hormone receptor (Ghr), mRNA	P16310	1319	0	Growth hormone receptor	.	.	.	.	pfam12772	GHBP	Growth hormone receptor binding. Growth hormone receptor binding protein is produced either by proteolysis of the GHR (growth hormone receptor) at the cell surface thereby releasing its extracellular domain, the GHBP (growth hormone-binding protein), or, in rodents, by alternative processing of the GHR transcript. The sheddase proteolytic enzyme responsible for the cleavage is TACE (tumor necrosi…	GO:0042976|activation of Janus kinase activity;GO:0000187|activation of MAPK activity;GO:0060351|cartilage development involved in endochondral bone morphogenesis;GO:0032869|cellular response to insulin stimulus;GO:0006897|endocytosis;GO:0060396|growth hormone receptor signaling pathway;GO:0009755|hormone-mediated signaling pathway;GO:0007259|JAK-STAT cascade;GO:1901215|negative regulation of neu…	GO:0005737|cytoplasm;GO:0036464|cytoplasmic ribonucleoprotein granule;GO:0005829|cytosol;GO:0005615|extracellular space;GO:0016021|integral component of membrane;GO:0005739|mitochondrion;GO:0043025|neuronal cell body;GO:0005634|nucleus;GO:0005886|plasma membrane;	GO:0004903|growth hormone receptor activity;GO:0019901|protein kinase binding;GO:0019903|protein phosphatase binding;GO:0042169|SH2 domain binding;	K05080	GHR; growth hormone receptor
ENSRNOG00000039980	1600	100.011	4085	266.878	0.374745	-1.41602	6.9662e-270	1.08669e-268	down	yes	Slc25a5	protein_coding	chrX:123404518-123407645:+	gi|795139761|ref|XP_011792354.1|	1508	0	PREDICTED: ADP/ATP translocase 2 [Colobus angolensis palliatus]	gi|37590228|gb|BC059108.1|	1254	0	Rattus norvegicus solute carrier family 25 (mitochondrial carrier; adenine nucleotide translocator), member 5, mRNA (cDNA clone MGC:72640 IMAGE:6922359), complete cds	Q09073	584	0	ADP/ATP translocase 2	.	.	.	.	pfam00153	Mito_carr	Mitochondrial carrier protein.	GO:1990830|cellular response to leukemia inhibitory factor;GO:0007059|chromosome segregation;GO:1901029|negative regulation of mitochondrial outer membrane permeabilization involved in apoptotic signaling pathway;GO:0008284|positive regulation of cell proliferation;GO:0046902|regulation of mitochondrial membrane permeability;	GO:0016021|integral component of membrane;GO:0045121|membrane raft;GO:0005743|mitochondrial inner membrane;GO:0042645|mitochondrial nucleoid;GO:0071817|MMXD complex;GO:0043209|myelin sheath;	GO:0005471|ATP:ADP antiporter activity;GO:0031625|ubiquitin protein ligase binding;	K05863	SLC25A4S, ANT; solute carrier family 25 (mitochondrial adenine nucleotide translocator), member 4/5/6/31
ENSRNOG00000011653	1177	73.5708	3399	222.061	0.331309	-1.59375	1.73553e-267	2.69887e-266	down	yes	Washc2c	protein_coding	chr4:148139528-148197365:+	gi|40363268|ref|NP_954677.1|	5603	0	WASH complex subunit FAM21 [Rattus norvegicus]	gi|40363267|ref|NM_199207.1|	4223	0	Rattus norvegicus family with sequence similarity 21, member C (Fam21c), mRNA	Q80X08	2162	0	WASH complex subunit 2	.	.	.	.	pfam15255	CAP-ZIP_m	WASH complex subunit CAP-Z interacting, central region. This domain is found on WASH complex subunits FAM21 and CAP-ZIP proteins, as well as on VPEF (vaccinia virus penetration factor). This family of proteins is found in eukaryotes. Proteins in this family are typically between 305 and 1321 amino acids in length. The exact function of this region is not known.	GO:0042147|retrograde transport, endosome to Golgi;	GO:0005829|cytosol;GO:0005769|early endosome;GO:0031901|early endosome membrane;GO:0005886|plasma membrane;GO:0071203|WASH complex;	.	K18462	FAM21; WASH complex subunit FAM21
ENSRNOG00000040108	480	30.0034	2160	141.115	0.212616	-2.23368	1.84204e-267	2.85557e-266	down	yes	Cd36	protein_coding	chr4:14001761-14249749:+	gi|48675379|ref|NP_113749.2|	2397	0	platelet glycoprotein 4 [Rattus norvegicus]	gi|672048761|ref|XM_006235965.2|	2704	0	PREDICTED: Rattus norvegicus platelet glycoprotein 4-like (LOC103690020), transcript variant X4, mRNA	Q07969	923	0	Platelet glycoprotein 4	.	.	.	.	pfam01130	CD36	CD36 family. The CD36 family is thought to be a novel class of scavenger receptors. There is also evidence suggesting a possible role in signal transduction. CD36 is involved in cell adhesion.	GO:1990000|amyloid fibril formation;GO:0007166|cell surface receptor signaling pathway;GO:0098742|cell-cell adhesion via plasma-membrane adhesion molecules;GO:0071726|cellular response to diacyl bacterial lipopeptide;GO:0032869|cellular response to insulin stimulus;GO:0071404|cellular response to low-density lipoprotein particle stimulus;GO:0070508|cholesterol import;GO:0048565|digestive tract de…	GO:0045177|apical part of cell;GO:0016324|apical plasma membrane;GO:0031526|brush border membrane;GO:0005901|caveola;GO:0009986|cell surface;GO:0005783|endoplasmic reticulum;GO:0005794|Golgi apparatus;GO:0016021|integral component of membrane;GO:0005622|intracellular;GO:0043231|intracellular membrane-bounded organelle;GO:0005739|mitochondrion;GO:0005886|plasma membrane;GO:0032991|macromolecular c…	GO:0070538|oleic acid binding;GO:0070053|thrombospondin receptor activity;GO:0050431|transforming growth factor beta binding;	.	.
ENSRNOG00000004303	104	6.50073	1305	85.2572	0.0762485	-3.71315	2.1214e-267	3.27843e-266	down	yes	Timp3	protein_coding	chr7:23544215-23594133:-	gi|67972654|ref|NP_037018.2|	1030	2e-134	metalloproteinase inhibitor 3 precursor [Rattus norvegicus]	gi|67972653|ref|NM_012886.2|	1745	0	Rattus norvegicus TIMP metallopeptidase inhibitor 3 (Timp3), mRNA	P39876	400	3e-135	Metalloproteinase inhibitor 3	.	.	.	.	pfam00965	TIMP	Tissue inhibitor of metalloproteinase. Members of this family are common in extracellular regions of vertebrate species	GO:0071310|cellular response to organic substance;GO:0070373|negative regulation of ERK1 and ERK2 cascade;GO:0051045|negative regulation of membrane protein ectodomain proteolysis;GO:1904684|negative regulation of metalloendopeptidase activity;GO:0045861|negative regulation of proteolysis;GO:1903984|positive regulation of TRAIL-activated apoptotic signaling pathway;	GO:0005604|basement membrane;GO:0005737|cytoplasm;GO:0031012|extracellular matrix;GO:0005615|extracellular space;	GO:0008191|metalloendopeptidase inhibitor activity;GO:0002020|protease binding;GO:0008270|zinc ion binding;	K16866	TIMP3; metalloproteinase inhibitor 3
ENSRNOG00000015033	1264	79.0089	3533	230.815	0.342304	-1.54665	3.65154e-266	5.62566e-265	down	yes	Mxd4	protein_coding	chr14:81819415-81833456:+	gi|149047434|gb|EDM00104.1|	981	2e-119	Max dimerization protein 4 (predicted), isoform CRA_d [Rattus norvegicus]	gi|564384519|ref|XM_006251328.1|	3867	0	PREDICTED: Rattus norvegicus Max dimerization protein 4 (Mxd4), transcript variant X1, mRNA	Q60948	353	5e-111	Max dimerization protein 4	.	.	.	.	pfam00010	HLH	Helix-loop-helix DNA-binding domain.	GO:0000122|negative regulation of transcription from RNA polymerase II promoter;GO:0045892|negative regulation of transcription, DNA-templated;GO:0006351|transcription, DNA-templated;	GO:0090575|RNA polymerase II transcription factor complex;	GO:0003677|DNA binding;GO:0046983|protein dimerization activity;	.	.
ENSRNOG00000000341	2893	180.833	775	50.6317	3.57154	1.83654	6.55901e-266	1.00738e-264	up	yes	Nid2	protein_coding	chr15:4894213-4951917:-	gi|197333870|ref|NP_001012005.2|	6577	0	nidogen-2 precursor [Rattus norvegicus]	gi|197333869|ref|NM_001012005.2|	4533	0	Rattus norvegicus nidogen 2 (Nid2), mRNA	B5DFC9	2537	0	Nidogen-2	.	.	.	.	pfam07474	G2F	G2F domain. Nidogen, an invariant component of basement membranes, is a multifunctional protein that interacts with most other major basement membrane proteins. The G2 fragment or (G2F domain) contains binding sites for collagen IV and perlecan. The structure is composed of an 11-stranded beta-barrel with a central helix. This domain is structurally related to that of green fluorescent protein pf…	GO:0007160|cell-matrix adhesion;	GO:0005604|basement membrane;GO:0009986|cell surface;	GO:0005509|calcium ion binding;	K06826	NID; nidogen (entactin)
ENSRNOG00000007048	1295	80.9466	3579	233.82	0.346192	-1.53036	1.76488e-265	2.70228e-264	down	yes	Rap1b	protein_coding	chr7:60853930-60860990:-	gi|52138628|ref|NP_599173.2|	897	9e-121	ras-related protein Rap-1b precursor [Rattus norvegicus]	gi|672058722|ref|XM_008765377.1|	555	0	PREDICTED: Rattus norvegicus RAP1B, member of RAS oncogene family (Rap1b), transcript variant X1, mRNA	Q62636	350	3e-122	Ras-related protein Rap-1b	.	.	.	.	pfam00071	Ras	Ras family. Includes sub-families Ras, Rab, Rac, Ral, Ran, Rap Ypt1 and more. Shares P-loop motif with GTP_EFTU, arf and myosin_head. See pfam00009 pfam00025, pfam00063. As regards Rab GTPases, these are important regulators of vesicle formation, motility and fusion. They share a fold in common with all Ras GTPases: this is a six-stranded beta-sheet surrounded by five alpha-helices.	GO:0008283|cell proliferation;GO:0071320|cellular response to cAMP;GO:0035690|cellular response to drug;GO:0097211|cellular response to gonadotropin-releasing hormone;GO:0071407|cellular response to organic cyclic compound;GO:0061028|establishment of endothelial barrier;GO:2000301|negative regulation of synaptic vesicle exocytosis;GO:0070374|positive regulation of ERK1 and ERK2 cascade;GO:0032486…	GO:0005911|cell-cell junction;GO:0005829|cytosol;GO:0005811|lipid particle;GO:0005886|plasma membrane;	GO:0019003|GDP binding;GO:0005525|GTP binding;GO:0003924|GTPase activity;GO:0044877|macromolecular complex binding;	K07836	RAP1B; Ras-related protein Rap-1B
ENSRNOG00000014543	1233	77.0712	3472	226.83	0.339775	-1.55735	3.11718e-264	4.75822e-263	down	yes	Tbc1d2b	protein_coding	chr8:97577565-97647072:-	gi|564364877|ref|XP_006243590.1|	4483	0	PREDICTED: TBC1 domain family member 2B isoform X1 [Rattus norvegicus]	gi|157823560|ref|NM_001108175.1|	5706	0	Rattus norvegicus TBC1 domain family, member 2B (Tbc1d2b), mRNA	Q3U0J8	1665	0	TBC1 domain family member 2B	YGR100w	175	2e-43	COG5210	pfam00566	RabGAP-TBC	Rab-GTPase-TBC domain. Identification of a TBC domain in GYP6_YEAST and GYP7_YEAST, which are GTPase activator proteins of yeast Ypt6 and Ypt7, implies that these domains are GTPase activator proteins of Rab-like small GTPases.	GO:0090630|activation of GTPase activity;GO:0006886|intracellular protein transport;GO:0031338|regulation of vesicle fusion;	GO:0005829|cytosol;GO:0012505|endomembrane system;GO:0005622|intracellular;	GO:0005096|GTPase activator activity;GO:0017137|Rab GTPase binding;	.	.
ENSRNOG00000019688	5617	351.102	2396	156.533	2.24298	1.16542	2.09379e-262	3.18628e-261	up	yes	Diaph1	protein_coding	chr18:30972907-31071371:-	gi|60360498|dbj|BAD90493.1|	2984	0	mKIAA4062 protein [Mus musculus]	gi|403224996|ref|NM_001107393.2|	5574	0	Rattus norvegicus diaphanous-related formin 1 (Diaph1), mRNA	O08808	1083	0	Protein diaphanous homolog 1	.	.	.	.	pfam02181	FH2	Formin Homology 2 Domain.	GO:0030036|actin cytoskeleton organization;GO:0030041|actin filament polymerization;GO:0007420|brain development;GO:0071420|cellular response to histamine;GO:0007010|cytoskeleton organization;GO:0031175|neuron projection development;GO:0030335|positive regulation of cell migration;GO:0035372|protein localization to microtubule;GO:0008360|regulation of cell shape;GO:0051493|regulation of cytoskele…	GO:0005903|brush border;GO:0005737|cytoplasm;GO:0005815|microtubule organizing center;GO:0072686|mitotic spindle;GO:0043005|neuron projection;GO:0032587|ruffle membrane;	GO:0003779|actin binding;GO:0042802|identical protein binding;GO:0044325|ion channel binding;GO:0005522|profilin binding;GO:0017048|Rho GTPase binding;	K05740	DIAPH1; diaphanous 1
ENSRNOG00000000565	1387	86.6972	3704	241.987	0.358273	-1.48087	9.41988e-262	1.42913e-260	down	yes	Sgpl1	protein_coding	chr20:30699872-30749940:-	gi|27465561|ref|NP_775139.1|	3066	0	sphingosine-1-phosphate lyase 1 [Rattus norvegicus]	gi|672086150|ref|XM_008772871.1|	4018	0	PREDICTED: Rattus norvegicus sphingosine-1-phosphate lyase 1 (Sgpl1), transcript variant X2, mRNA	Q8CHN6	1185	0	Sphingosine-1-phosphate lyase 1	YDR294c	397	8e-122	COG0076	pfam00266	Aminotran_5	Aminotransferase class-V. This domain is found in amino transferases, and other enzymes including cysteine desulphurase EC:4.4.1.-.	GO:0008209|androgen metabolic process;GO:0097190|apoptotic signaling pathway;GO:0006672|ceramide metabolic process;GO:0008210|estrogen metabolic process;GO:0060325|face morphogenesis;GO:0006631|fatty acid metabolic process;GO:0010761|fibroblast migration;GO:0030097|hemopoiesis;GO:0001822|kidney development;GO:0033327|Leydig cell differentiation;GO:0001553|luteinization;GO:0048008|platelet-derived…	GO:0005783|endoplasmic reticulum;GO:0005789|endoplasmic reticulum membrane;GO:0016021|integral component of membrane;	GO:0016831|carboxy-lyase activity;GO:0030170|pyridoxal phosphate binding;GO:0008117|sphinganine-1-phosphate aldolase activity;	K01634	SGPL1, DPL1; sphinganine-1-phosphate aldolase [EC:4.1.2.27]
ENSRNOG00000017123	54138	3384.01	41412	2705.49	1.25079	0.32284	1.22286e-260	1.84961e-259	up	no	B2m	protein_coding	chr3:114087287-114093309:+	gi|7549746|ref|NP_036644.1|	571	4e-67	beta-2-microglobulin precursor [Rattus norvegicus]	gi|332801023|ref|NM_012512.2|	1827	0	Rattus norvegicus beta-2 microglobulin (B2m), mRNA	P07151	224	1e-68	Beta-2-microglobulin	.	.	.	.	pfam07654	C1-set	Immunoglobulin C1-set domain.	GO:0019885|antigen processing and presentation of endogenous peptide antigen via MHC class I;GO:0002481|antigen processing and presentation of exogenous protein antigen via MHC class Ib, TAP-dependent;GO:0071283|cellular response to iron(III) ion;GO:0033216|ferric iron import;GO:0006955|immune response;GO:0055072|iron ion homeostasis;GO:0010977|negative regulation of neuron projection development…	GO:0005829|cytosol;GO:0009897|external side of plasma membrane;GO:0005615|extracellular space;GO:0005794|Golgi apparatus;GO:1990712|HFE-transferrin receptor complex;GO:0042612|MHC class I protein complex;	GO:0042802|identical protein binding;	K08055	B2M; beta-2-microglobulin
ENSRNOG00000015086	207	12.939	1541	100.675	0.128522	-2.95992	1.48627e-260	2.24122e-259	down	yes	Plin1	protein_coding	chr1:141458181-141471010:-	gi|815890870|ref|NP_001295074.1|	2444	0	perilipin-1 [Rattus norvegicus]	gi|815890869|ref|NM_001308145.1|	2025	0	Rattus norvegicus perilipin 1 (Plin1), mRNA	P43884	927	0	Perilipin-1	.	.	.	.	pfam03036	Perilipin	Perilipin family. The perilipin family includes lipid droplet-associated protein (perilipin) and adipose differentiation-related protein (adipophilin).	GO:0006629|lipid metabolic process;	GO:0005783|endoplasmic reticulum;GO:0005811|lipid particle;	.	.	.
ENSRNOG00000003846	1222	76.3836	3432	224.217	0.340669	-1.55356	2.71525e-260	4.08207e-259	down	yes	Pitpna	protein_coding	chr10:63731767-63772049:+	gi|74219964|dbj|BAE40562.1|	1608	0	unnamed protein product [Mus musculus]	gi|8393961|ref|NM_017231.1|	1629	0	Rattus norvegicus phosphatidylinositol transfer protein, alpha (Pitpna), mRNA	P16446	530	0	Phosphatidylinositol transfer protein alpha isoform	.	.	.	.	pfam02121	IP_trans	Phosphatidylinositol transfer protein. Along with the structurally unrelated Sec14p family (found in pfam00650), this family can bind/exchange one molecule of phosphatidylinositol (PI) or phosphatidylcholine (PC) and thus aids their transfer between different membrane compartments. There are three sub-families - all share an N-terminal PITP-like domain, whose sequence is highly conserved. It is d…	GO:0015914|phospholipid transport;	GO:0005737|cytoplasm;	GO:0000062|fatty-acyl-CoA binding;GO:0031210|phosphatidylcholine binding;GO:0008525|phosphatidylcholine transporter activity;GO:0035091|phosphatidylinositol binding;GO:0008526|phosphatidylinositol transporter activity;GO:0005543|phospholipid binding;GO:0070540|stearic acid binding;	.	.
ENSRNOG00000004226	912	57.0064	2916	190.506	0.299237	-1.74064	3.41624e-260	5.12047e-259	down	yes	Irak3	protein_coding	chr7:64923615-64982281:-	gi|157821803|ref|NP_001101571.1|	3284	0	interleukin-1 receptor-associated kinase 3 [Rattus norvegicus]	gi|187469591|gb|BC166731.1|	3023	0	Rattus norvegicus interleukin-1 receptor-associated kinase 3, mRNA (cDNA clone MGC:188449 IMAGE:7934689), complete cds	Q8K4B2	1146	0	Interleukin-1 receptor-associated kinase 3	Cgl2127_1	75.9	2e-13	COG0515	pfam00069	Pkinase	Protein kinase domain.	GO:0019221|cytokine-mediated signaling pathway;GO:0070498|interleukin-1-mediated signaling pathway;GO:0002755|MyD88-dependent toll-like receptor signaling pathway;GO:0001960|negative regulation of cytokine-mediated signaling pathway;GO:0045824|negative regulation of innate immune response;GO:0032695|negative regulation of interleukin-12 production;GO:0032715|negative regulation of interleukin-6 p…	GO:0005737|cytoplasm;GO:0005634|nucleus;	GO:0005524|ATP binding;GO:0000287|magnesium ion binding;GO:0046982|protein heterodimerization activity;GO:0042803|protein homodimerization activity;GO:0004672|protein kinase activity;GO:0004674|protein serine/threonine kinase activity;	K04732	IRAK3; interleukin-1 receptor-associated kinase 3 [EC:2.7.11.1]
ENSRNOG00000042960	1445	90.3226	140	9.14636	9.87525	3.30382	1.57881e-258	2.35931e-257	up	yes	Rgcc	protein_coding	chr15:61551861-61564695:-	gi|16758928|ref|NP_446460.1|	454	9e-53	regulator of cell cycle RGCC [Rattus norvegicus]	gi|16758927|ref|NM_054008.1|	877	0	Rattus norvegicus regulator of cell cycle (Rgcc), mRNA	Q9Z2P4	179	3e-54	Regulator of cell cycle RGCC	.	.	.	.	pfam15151	RGCC	Response gene to complement 32 protein family. This family of proteins is found in eukaryotes. Proteins in this family are typically between 44 and 130 amino acids in length. There is a conserved KLGDT sequence motif.	GO:0071456|cellular response to hypoxia;GO:0006956|complement activation;GO:0072537|fibroblast activation;GO:0071850|mitotic cell cycle arrest;GO:0016525|negative regulation of angiogenesis;GO:0043537|negative regulation of blood vessel endothelial cell migration;GO:2000048|negative regulation of cell-cell adhesion mediated by cadherin;GO:0050710|negative regulation of cytokine secretion;GO:00019…	GO:0005813|centrosome;GO:0005737|cytoplasm;GO:0005730|nucleolus;	GO:0030295|protein kinase activator activity;GO:0019901|protein kinase binding;GO:0070412|R-SMAD binding;	.	.
ENSRNOG00000010947	2631	164.456	5525	360.955	0.455614	-1.13412	2.69992e-258	4.02257e-257	down	yes	Mmp14	protein_coding	chr15:33074441-33083655:+	gi|13591995|ref|NP_112318.1|	2655	0	matrix metalloproteinase-14 precursor [Rattus norvegicus]	gi|13591994|ref|NM_031056.1|	2428	0	Rattus norvegicus matrix metallopeptidase 14 (Mmp14), mRNA	Q10739	1027	0	Matrix metalloproteinase-14	MA4674	57.4	2e-08	COG5549	pfam00413	Peptidase_M10	Matrixin. The members of this family are enzymes that cleave peptides. These proteases require zinc for catalysis.	GO:0001525|angiogenesis;GO:0043615|astrocyte cell migration;GO:0048754|branching morphogenesis of an epithelial tube;GO:0035988|chondrocyte proliferation;GO:0030574|collagen catabolic process;GO:0097094|craniofacial suture morphogenesis;GO:0048701|embryonic cranial skeleton morphogenesis;GO:0001958|endochondral ossification;GO:0035987|endodermal cell differentiation;GO:0001935|endothelial cell pr…	GO:0005737|cytoplasm;GO:0005829|cytosol;GO:0031012|extracellular matrix;GO:0005615|extracellular space;GO:0016021|integral component of membrane;GO:0045111|intermediate filament cytoskeleton;GO:0044354|macropinosome;GO:0042470|melanosome;GO:0005634|nucleus;GO:0005886|plasma membrane;	GO:0005178|integrin binding;GO:0070006|metalloaminopeptidase activity;GO:0004222|metalloendopeptidase activity;GO:0016504|peptidase activator activity;GO:0008270|zinc ion binding;	K07763	MMP14; matrix metalloproteinase-14 (membrane-inserted) [EC:3.4.24.80]
ENSRNOG00000007124	114	7.1258	1287	84.0812	0.084749	-3.56066	9.44356e-256	1.40278e-254	down	yes	Krcc1	protein_coding	chr4:99133842-99146827:+	gi|21704142|ref|NP_663543.1|	1124	2e-148	lysine-rich coiled-coil protein 1 [Mus musculus]	gi|57164108|ref|NM_001009413.1|	1613	0	Rattus norvegicus lysine-rich coiled-coil 1 (Krcc1), mRNA	Q99JT5	437	6e-150	Lysine-rich coiled-coil protein 1	.	.	.	.	pfam15346	ARGLU	Arginine and glutamate-rich 1. ARGLU, arginine and glutamate-rich 1 protein family, is required for the oestrogen-dependent expression of ESR1 target genes. It functions in cooperation with MED1. The family of proteins is found in eukaryotes.	GO:0072332|intrinsic apoptotic signaling pathway by p53 class mediator;	GO:0005622|intracellular;	GO:0002039|p53 binding;GO:0003723|RNA binding;	.	.
ENSRNOG00000053196	1877	117.326	4415	288.437	0.406763	-1.29774	2.29779e-255	3.40307e-254	down	yes	Slc48a1	protein_coding	chr7:139271698-139279499:+	gi|188536098|ref|NP_001120928.1|	647	9e-79	heme transporter HRG1 [Rattus norvegicus]	gi|188536097|ref|NM_001127456.1|	1541	0	Rattus norvegicus solute carrier family 48 member 1 (Slc48a1), mRNA	B0BNL4	253	3e-80	Heme transporter HRG1	.	.	.	.	pfam10277	Frag1	Frag1/DRAM/Sfk1 family. This family includes Frag1, DRAM and Sfk1 proteins. Frag1 (FGF receptor activating protein 1) is a protein that is conserved from fungi to humans. There are four potential iso-prenylation sites throughout the peptide, viz CILW, CIIW and CIGL. Frag1 is a membrane-spanning protein that is ubiquitously expressed in adult tissues suggesting an important cellular function. Dram…	.	GO:0010008|endosome membrane;GO:0016021|integral component of membrane;GO:0005765|lysosomal membrane;GO:0005886|plasma membrane;	GO:0020037|heme binding;GO:0015232|heme transporter activity;	K15380	SLC48A1, HRG1; solute carrier family 48 (heme transporter), member 1
ENSRNOG00000000579	401	25.0653	1945	127.069	0.197257	-2.34185	4.35831e-255	6.43558e-254	down	yes	Marcks	protein_coding	chr20:42966140-42971838:+	gi|402744019|ref|NP_001258019.1|	256	2e-20	myristoylated alanine-rich C-kinase substrate [Rattus norvegicus]	gi|403048732|ref|NM_001271090.2|	4180	0	Rattus norvegicus myristoylated alanine rich protein kinase C substrate (Marcks), mRNA	P30009	92.8	1e-18	Myristoylated alanine-rich C-kinase substrate	.	.	.	.	pfam02063	MARCKS	MARCKS family.	GO:0007015|actin filament organization;GO:0031584|activation of phospholipase D activity;GO:0007420|brain development;GO:0031589|cell-substrate adhesion;GO:0006886|intracellular protein transport;GO:0061003|positive regulation of dendritic spine morphogenesis;GO:2001275|positive regulation of glucose import in response to insulin stimulus;GO:0010976|positive regulation of neuron projection develo…	GO:0043679|axon terminus;GO:0032059|bleb;GO:0033391|chromatoid body;GO:0005737|cytoplasm;GO:0005829|cytosol;GO:0044307|dendritic branch;GO:0043197|dendritic spine;GO:0030426|growth cone;GO:0005764|lysosome;GO:0016020|membrane;GO:0001520|outer dense fiber;GO:0005886|plasma membrane;GO:0045202|synapse;	GO:0003779|actin binding;GO:0005516|calmodulin binding;GO:0001786|phosphatidylserine binding;GO:0005543|phospholipid binding;	.	.
ENSRNOG00000054978	8114	507.182	4118	269.034	1.8852	0.914716	8.2977e-255	1.22163e-253	up	no	Hist1h1c	protein_coding	chr17:43639749-43640387:-	gi|293342748|ref|XP_001071565.2|	323	2e-33	PREDICTED: histone H1.2 [Rattus norvegicus]	gi|672030037|ref|XM_001071565.5|	639	0	PREDICTED: Rattus norvegicus similar to Histone H1.2 (H1 VAR.1) (H1c) (LOC684681), mRNA	P15864	127	2e-34	Histone H1.2	.	.	.	.	pfam00538	Linker_histone	linker histone H1 and H5 family. Linker histone H1 is an essential component of chromatin structure. H1 links nucleosomes into higher order structures Histone H1 is replaced by histone H5 in some cell types.	GO:0098532|histone H3-K27 trimethylation;GO:0080182|histone H3-K4 trimethylation;GO:0000122|negative regulation of transcription from RNA polymerase II promoter;GO:0006334|nucleosome assembly;GO:0016584|nucleosome positioning;GO:0006357|regulation of transcription from RNA polymerase II promoter;	GO:0005719|nuclear euchromatin;GO:0000786|nucleosome;GO:0005634|nucleus;GO:0035327|transcriptionally active chromatin;	GO:0031490|chromatin DNA binding;GO:0003677|DNA binding;	K11275	H1_5; histone H1/5
ENSRNOG00000023226	13722	857.721	8247	538.786	1.59195	0.670796	2.77478e-252	4.07313e-251	up	no	S100a10	protein_coding	chr2:193892589-193901236:+	gi|13592079|ref|NP_112376.1|	504	2e-62	protein S100-A10 [Rattus norvegicus]	gi|60551887|gb|BC091565.1|	573	0	Rattus norvegicus S100 calcium binding protein A10, mRNA (cDNA clone MGC:114307 IMAGE:7441806), complete cds	P05943	198	7e-64	Protein S100-A10	.	.	.	.	pfam01023	S_100	S-100/ICaBP type calcium binding domain. The S-100 domain is a subfamily of the EF-hand calcium binding proteins.	GO:0001765|membrane raft assembly;GO:0051099|positive regulation of binding;GO:0051894|positive regulation of focal adhesion assembly;GO:0043547|positive regulation of GTPase activity;GO:0051496|positive regulation of stress fiber assembly;GO:1900026|positive regulation of substrate adhesion-dependent cell spreading;GO:0051290|protein heterotetramerization;GO:0072659|protein localization to plasm…	GO:0005783|endoplasmic reticulum;GO:0019897|extrinsic component of plasma membrane;GO:0045121|membrane raft;	GO:0005509|calcium ion binding;GO:0044325|ion channel binding;GO:0042803|protein homodimerization activity;	K17274	S100A10; calpactin-1 light chain
ENSRNOG00000014347	293	18.3146	1703	111.259	0.164612	-2.60286	4.53935e-252	6.64377e-251	down	yes	Slc4a2	protein_coding	chr4:7264683-7281223:-	gi|8394310|ref|NP_058744.1|	5166	0	anion exchange protein 2 [Rattus norvegicus]	gi|402745712|ref|NM_017048.2|	4050	0	Rattus norvegicus solute carrier family 4 member 2 (Slc4a2), mRNA	P23347	1994	0	Anion exchange protein 2	.	.	.	.	pfam00955	HCO3_cotransp	HCO3- transporter family. This family contains Band 3 anion exchange proteins that exchange CL-/HCO3-. This family also includes cotransporters of Na+/HCO3-.	GO:0048565|digestive tract development;GO:0051453|regulation of intracellular pH;GO:0007283|spermatogenesis;	GO:0016324|apical plasma membrane;GO:0016323|basolateral plasma membrane;GO:0005887|integral component of plasma membrane;	GO:0015301|anion:anion antiporter activity;GO:0019899|enzyme binding;GO:0005452|inorganic anion exchanger activity;GO:0008510|sodium:bicarbonate symporter activity;	K13855	SLC4A2, AE2; solute carrier family 4 (anion exchanger), member 2
ENSRNOG00000056786	3864	241.527	7153	467.314	0.516841	-0.952207	3.72388e-251	5.43426e-250	down	no	Piezo1	protein_coding	chr19:55305496-55367353:-	gi|257153378|ref|NP_001070668.2|	11040	0	piezo-type mechanosensitive ion channel component 1 [Rattus norvegicus]	gi|672085275|ref|XM_008772626.1|	8185	0	PREDICTED: Rattus norvegicus piezo-type mechanosensitive ion channel component 1 (Piezo1), transcript variant X1, mRNA	Q0KL00	4257	0	Piezo-type mechanosensitive ion channel component 1	.	.	.	.	pfam12166	DUF3595	Protein of unknown function (DUF3595). This family of proteins is functionally uncharacterized.This family of proteins is found in eukaryotes. Proteins in this family are typically between 578 and 2525 amino acids in length.	GO:0006812|cation transport;GO:0071260|cellular response to mechanical stimulus;GO:0050982|detection of mechanical stimulus;GO:0033634|positive regulation of cell-cell adhesion mediated by integrin;GO:0033625|positive regulation of integrin activation;GO:0042391|regulation of membrane potential;	GO:0005783|endoplasmic reticulum;GO:0005789|endoplasmic reticulum membrane;GO:0033116|endoplasmic reticulum-Golgi intermediate compartment membrane;GO:0016021|integral component of membrane;GO:0031258|lamellipodium membrane;GO:0005886|plasma membrane;	GO:0005261|cation channel activity;GO:0008381|mechanically-gated ion channel activity;	.	.
ENSRNOG00000005492	3890	243.152	1381	90.2223	2.69503	1.4303	8.53163e-250	1.24138e-248	up	yes	Hpcal1	protein_coding	chr6:43001948-43109071:+	gi|676277022|gb|KFO31205.1|	1044	1e-136	Hippocalcin-like protein 1 [Fukomys damarensis]	gi|56961641|ref|NM_017356.2|	1667	0	Rattus norvegicus hippocalcin-like 1 (Hpcal1), mRNA	P62749	403	2e-137	Hippocalcin-like protein 1	SPAC18B11.04	245	2e-76	COG5126	pfam13499	EF-hand_7	EF-hand domain pair.	.	GO:0016020|membrane;	GO:0005509|calcium ion binding;	.	.
ENSRNOG00000003835	894	55.8813	2824	184.495	0.302887	-1.72315	1.5277e-248	2.21638e-247	down	yes	Slc43a2	protein_coding	chr10:63677396-63719283:+	gi|157786650|ref|NP_001099282.1|	2756	0	large neutral amino acids transporter small subunit 4 [Rattus norvegicus]	gi|157786649|ref|NM_001105812.1|	4492	0	Rattus norvegicus solute carrier family 43 member 2 (Slc43a2), mRNA	Q8CGA3	1036	0	Large neutral amino acids transporter small subunit 4	.	.	.	.	pfam07690	MFS_1	Major Facilitator Superfamily.	GO:0015807|L-amino acid transport;	GO:0005887|integral component of plasma membrane;GO:0005886|plasma membrane;	GO:0015179|L-amino acid transmembrane transporter activity;GO:0015175|neutral amino acid transmembrane transporter activity;	K08229	SLC43A2; MFS transporter, LAT3 family, solute carrier family 43, member 2
ENSRNOG00000013496	2272	142.016	510	33.3189	4.26232	2.09164	4.32003e-248	6.24925e-247	up	yes	Crisp3	protein_coding	chr9:24066303-24088064:+	gi|12408314|ref|NP_074050.1|	1131	2e-150	cysteine-rich secretory protein 1 precursor [Rattus norvegicus]	gi|12408313|ref|NM_022859.1|	1373	0	Rattus norvegicus cysteine-rich secretory protein 1 (Crisp1), mRNA	P12020	440	5e-152	Cysteine-rich secretory protein 1	.	.	.	.	pfam08562	Crisp	Crisp. This domain is found on Crisp proteins which contain pfam00188 and has been termed the Crisp domain. It is found in the mammalian reproductive tract and the venom of reptiles, and has been shown to regulate ryanodine receptor Ca2+ signalling. It contains 10 conserved cysteines which are all involved in disulphide bonds and is structurally related to the ion channel inhibitor toxins BgK and…	.	GO:0005576|extracellular region;GO:0042581|specific granule;	.	.	.
[truncated: 14,966 more rows]

## Sheet: HUVEC
Gene	T_count	T_normalize	C_count	C_normalize	FoldChange	Log2FoldChange	pval	padj	Up/Down	Significant	GeneName	Biotype	Position	NR:Seq-id	NR:Score	NR:Evalue	NR:Description	NT:Seq-id	NT:Score	NT:Evalue	NT:Description	Uniprot:UniProtKB-AC	Uniprot:Score	Uniprot:Evalue	Uniprot:Description	COG:gene	COG:Score	COG:Eval	COG:num	Pfam:pfam_ID	Pfam:pfam_Name	Pfam:pfam_Description	GO:biological_process	GO:cellular_component	GO:molecular_function	KEGG:KO	KEGG:Description
[truncated: 13,944 more rows]
