# Supplementary material for: 3D printed magnesium silicate/β-tricalcium phosphate scaffolds promote coupled osteogenesis and angiogenesis
Source: Front Bioeng Biotechnol. 2025 Jan 31;12:1518145. doi: 10.3389/fbioe.2024.1518145 (PMC11841418; doi:10.3389/fbioe.2024.1518145)
Supplement: Supplementary file 2 [file DataSheet3.zip]

Archive with 27 entries (23 files):
- Figure 5 and 6/
- Figure 5 and 6/Figure 5b/
- Figure 5 and 6/Figure 5b/0MS-1.tif
- Figure 5 and 6/Figure 5b/0MS.tif
- Figure 5 and 6/Figure 5b/10MS-1.tif
- Figure 5 and 6/Figure 5b/10MS.tif
- Figure 5 and 6/Figure 5b/15MS-1.tif
- Figure 5 and 6/Figure 5b/15MS.tif
- Figure 5 and 6/Figure 5b/5MS-1.tif
- Figure 5 and 6/Figure 5b/5MS.tif
- Figure 5 and 6/Figure 6/
- Figure 5 and 6/Figure 6/Figure 6C  Col1a1.tif
- Figure 5 and 6/Figure 6/Figure 6C  GAPDH - C.tif
- Figure 5 and 6/Figure 6/Figure 6C  Osterix.tif
- Figure 5 and 6/Figure 6/Figure 6C  RUNX2.tif
- Figure 5 and 6/Figure 6/Figure 6F  CD31.tif
- Figure 5 and 6/Figure 6/Figure 6F  GAPDH - F.tif
- Figure 5 and 6/Figure 6/Figure 6F  HIF 1a.tif
- Figure 5 and 6/Figure 6/Figure 6F  VEGF.tif
- Figure 5 and 6/Figure 6/PCR_Osteogenesis_data.xls
- Figure 5 and 6/Figure 6/PCR_angiogenesis_data.xls
- Figure 5 and 6/figure 5a/
- Figure 5 and 6/figure 5a/0MS.png
- Figure 5 and 6/figure 5a/10MS.png
- Figure 5 and 6/figure 5a/15MS.png
- Figure 5 and 6/figure 5a/5MS.png
- Figure 5 and 6/raw data_figure 5c d e f.xls
