# Supplementary material for: 3D printed magnesium silicate/β-tricalcium phosphate scaffolds promote coupled osteogenesis and angiogenesis
Source: Front Bioeng Biotechnol. 2025 Jan 31;12:1518145. doi: 10.3389/fbioe.2024.1518145 (PMC11841418; doi:10.3389/fbioe.2024.1518145)
Supplement: Supplementary file 2 [file DataSheet3.zip › Figure 5 and 6/Figure 6/PCR_Osteogenesis_data.xls]

## Sheet: DAY 14
Block Type	96well
Chemistry	SYBR_GREEN
Experiment File Name	D:\SMK lab\20210115 MODEL\MODEL2.eds
Experiment Run End Time	2023-01-22
Instrument Type	steponeplus
Passive Reference	ROX
Well	Sample Name	Target Name	Task	Reporter	Quencher	RQ	RQ Min	RQ Max	Cт	Cт Mean	Cт SD	ΔCт	ΔCт Mean	ΔCт SE	HK Control ΔCт Mean	HK Control ΔCт SE	ΔΔCт	Automatic Ct Threshold	Ct Threshold	Automatic Baseline	Baseline Start	Baseline End	Efficiency	Tm1	Tm2	Tm3	Comments	OFFSCALE	HIGHSD	MTP
A1	β-TCP	GAPDH	UNKNOWN	SYBR	None				18.6235	18.9652	0.0369266							TRUE	2.00059	TRUE	3	21	1	84.3441				N	N	N
A2	β-TCP	GAPDH	UNKNOWN	SYBR	None				18.5819	18.9652	0.0369266							TRUE	2.00059	TRUE	3	21	1	84.3441				N	N	N
A3	β-TCP	GAPDH	UNKNOWN	SYBR	None				19.1732	18.9652	0.0369266							TRUE	2.00059	TRUE	3	21	1	84.3452				N	N	N
A4	5MS/β-TCP	GAPDH	UNKNOWN	SYBR	None	2.1647	1.90077	2.46528	18.6372	18.0756	0.111043		0.110412	0.0675625			-1.11417	TRUE	2.07786	TRUE	3	21	1	85.2414	77.0263			N	N	Y
A5	5MS/β-TCP	GAPDH	UNKNOWN	SYBR	None	2.1647	1.90077	2.46528	18.6679	18.0756	0.111043		0.110412	0.0675625			-1.11417	TRUE	2.07786	TRUE	3	21	1	85.2382	76.8762			N	N	Y
A6	5MS/β-TCP	GAPDH	UNKNOWN	SYBR	None	2.1647	1.90077	2.46528	18.1373	18.0756	0.111043		0.110412	0.0675625			-1.11417	TRUE	2.07786	TRUE	3	22	1	85.2382	77.0256			N	N	Y
A7	10MS/β-TCP	GAPDH	UNKNOWN	SYBR	None	1.54202	1.27275	1.86827	17.8369	17.5973	0.168736		-0.367844	0.0997252			-0.624825	TRUE	2.4729	TRUE	3	21	1	81.9555				N	N	N
A8	10MS/β-TCP	GAPDH	UNKNOWN	SYBR	None	1.54202	1.27275	1.86827	17.3858	17.5973	0.168736		-0.367844	0.0997252			-0.624825	TRUE	2.4729	TRUE	3	20	1	81.9555				N	N	N
A9	10MS/β-TCP	GAPDH	UNKNOWN	SYBR	None	1.54202	1.27275	1.86827	17.8547	17.5973	0.168736		-0.367844	0.0997252			-0.624825	TRUE	2.4729	TRUE	3	21	1	81.6585				N	N	N
A10	15MS/β-TCP	GAPDH	UNKNOWN	SYBR	None	3.15307	2.82164	3.52344	18.4602	18.8676	0.0928849		0.902442	0.0577096			-1.65676	TRUE	2.19716	TRUE	3	22	1	78.9703	66.4253			N	N	Y
A11	15MS/β-TCP	GAPDH	UNKNOWN	SYBR	None	3.15307	2.82164	3.52344	18.2543	18.8676	0.0928849		0.902442	0.0577096			-1.65676	TRUE	2.19716	TRUE	3	22	1	78.2222	66.2729			N	N	Y
A12	15MS/β-TCP	GAPDH	UNKNOWN	SYBR	None	3.15307	2.82164	3.52344	18.1405	18.8676	0.0928849		0.902442	0.0577096			-1.65676	TRUE	2.19716	TRUE	3	22	1	78.3715	67.0197	83.8981		N	N	Y
B1	β-TCP	Runx2	UNKNOWN	SYBR	None	1	0.80104	1.24838	29.4638	29.3347	0.190573		1.76941	0.115275			0	TRUE	2.34837	TRUE	3	21	1	84.9414				N	N	N
B2	β-TCP	Runx2	UNKNOWN	SYBR	None	1	0.80104	1.24838	29.5502	29.3347	0.190573		1.76941	0.115275			0	TRUE	2.34837	TRUE	3	20	1	84.9414				N	N	N
B3	β-TCP	Runx2	UNKNOWN	SYBR	None	1	0.80104	1.24838	29.5365	29.3347	0.190573		1.76941	0.115275			0	TRUE	2.34837	TRUE	3	21	1	84.9427				N	N	N
B4	5MS/β-TCP	Runx2	UNKNOWN	SYBR	None	2.14585	0.418958	10.9908	29.3715	29.6799	0.26432		0.667863	0.848811			-1.10155	TRUE	2.34837	TRUE	3	23	1	84.9427				N	N	N
B5	5MS/β-TCP	Runx2	UNKNOWN	SYBR	None	2.14585	0.418958	10.9908	29.2421	29.6799	0.26432		0.667863	0.848811			-1.10155	TRUE	2.34837	TRUE	3	23	1	84.9395				N	N	N
B6	5MS/β-TCP	Runx2	UNKNOWN	SYBR	None	2.14585	0.418958	10.9908	28.9558	29.6799	0.26432		0.667863	0.848811			-1.10155	TRUE	2.34837	TRUE	3	23	1	84.9395				N	N	N
B7	10MS/β-TCP	Runx2	UNKNOWN	SYBR	None	1.1085	0.770733	1.59429	28.1195	27.2057	0.0627529		1.62081	0.188841			-0.14861	TRUE	2.34837	TRUE	3	23	1	84.942				N	N	N
B8	10MS/β-TCP	Runx2	UNKNOWN	SYBR	None	1.1085	0.770733	1.59429	27.7993	27.2057	0.0627529		1.62081	0.188841			-0.14861	TRUE	2.34837	TRUE	3	23	1	84.942				N	N	N
B9	10MS/β-TCP	Runx2	UNKNOWN	SYBR	None	1.1085	0.770733	1.59429	27.6507	27.2057	0.0627529		1.62081	0.188841			-0.14861	TRUE	2.34837	TRUE	3	23	1	84.9441				N	N	N
B10	15MS/β-TCP	Runx2	UNKNOWN	SYBR	None	1.25823	0.927459	1.70696	28.2364	28.0523	0.235926		1.43802	0.158489			-0.331391	TRUE	2.34837	TRUE	3	22	1	84.7948				N	N	N
B11	15MS/β-TCP	Runx2	UNKNOWN	SYBR	None	1.25823	0.927459	1.70696	28.3467	28.0523	0.235926		1.43802	0.158489			-0.331391	TRUE	2.34837	TRUE	3	22	1	84.7943	75.2348			N	N	Y
B12	15MS/β-TCP	Runx2	UNKNOWN	SYBR	None	1.25823	0.927459	1.70696	27.7199	28.0523	0.235926		1.43802	0.158489			-0.331391	TRUE	2.34837	TRUE	3	23	1	84.7943				N	N	N
C1	β-TCP	Osterix	UNKNOWN	SYBR	None	1	0.450304	2.22072	30.3491	30.063	0.715581		1.49776	0.414569			0	TRUE	2.38593	TRUE	3	20	1	83.5975				N	Y	N
C2	β-TCP	Osterix	UNKNOWN	SYBR	None	1	0.450304	2.22072	30.4874	30.063	0.715581		1.49776	0.414569			0	TRUE	2.38593	TRUE	3	20	1	83.4481				N	Y	N
C3	β-TCP	Osterix	UNKNOWN	SYBR	None	1	0.450304	2.22072	30.4632	30.063	0.715581		1.49776	0.414569			0	TRUE	2.38593	TRUE	3	21	1	83.4491				N	Y	N
C4	5MS/β-TCP	Osterix	UNKNOWN	SYBR	None	9.81029	1.70136	56.5676	29.8862	29.2155	0.628316		-1.79654	0.910376			-3.2943	TRUE	2.38593	TRUE	3	21	1	83.4491				N	Y	N
C5	5MS/β-TCP	Osterix	UNKNOWN	SYBR	None	9.81029	1.70136	56.5676	29.7549	29.2155	0.628316		-1.79654	0.910376			-3.2943	TRUE	2.38593	TRUE	3	20	1	83.4463	77.3242			N	Y	Y
C6	5MS/β-TCP	Osterix	UNKNOWN	SYBR	None	9.81029	1.70136	56.5676	29.91	29.2155	0.628316		-1.79654	0.910376			-3.2943	TRUE	2.38593	TRUE	3	20	1	83.4463				N	Y	N
C7	10MS/β-TCP	Osterix	UNKNOWN	SYBR	None	10.1344	7.08168	14.5032	27.9273	27.7414	0.0319097		-1.84344	0.186246			-3.34119	TRUE	2.38593	TRUE	3	20	1	83.4487				N	N	N
C8	10MS/β-TCP	Osterix	UNKNOWN	SYBR	None	10.1344	7.08168	14.5032	27.692	27.7414	0.0319097		-1.84344	0.186246			-3.34119	TRUE	2.38593	TRUE	3	20	1	83.5981				N	N	N
C9	10MS/β-TCP	Osterix	UNKNOWN	SYBR	None	10.1344	7.08168	14.5032	27.8474	27.7414	0.0319097		-1.84344	0.186246			-3.34119	TRUE	2.38593	TRUE	3	20	1	83.4506				N	N	N
C10	15MS/β-TCP	Osterix	UNKNOWN	SYBR	None	4.9915	4.22279	5.90013	28.988	29.7926	0.0544064		-0.821715	0.0869004			-2.31947	TRUE	2.38593	TRUE	3	20	1	83.3013				N	N	N
C11	15MS/β-TCP	Osterix	UNKNOWN	SYBR	None	4.9915	4.22279	5.90013	29.0819	29.7926	0.0544064		-0.821715	0.0869004			-2.31947	TRUE	2.38593	TRUE	3	20	1	83.3006	69.8577			N	N	Y
C12	15MS/β-TCP	Osterix	UNKNOWN	SYBR	None	4.9915	4.22279	5.90013	29.1298	29.7926	0.0544064		-0.821715	0.0869004			-2.31947	TRUE	2.38593	TRUE	3	20	1	83.3006	77.326			N	N	Y
D1	β-TCP	COL-1A1	UNKNOWN	SYBR	None	1	0.805156	1.24199	30.7166	30.0586	0.186229		11.2102	0.112611			0	TRUE	2.38236	TRUE	3	20	1	82.5551	68.5165			Y	N	N
D2	β-TCP	COL-1A1	UNKNOWN	SYBR	None	1	0.805156	1.24199	30.5865	30.0586	0.186229		11.2102	0.112611			0	TRUE	2.38236	TRUE	3	20	1	82.7044				N	N	N
D3	β-TCP	COL-1A1	UNKNOWN	SYBR	None	1	0.805156	1.24199	30.8859	30.0586	0.186229		11.2102	0.112611			0	TRUE	2.38236	TRUE	3	20	1	83.0004				N	N	N
D4	5MS/β-TCP	COL-1A1	UNKNOWN	SYBR	None	0.646744	0.534573	0.782451	29.9371	28.3074	0.079245		11.839	0.0989777			0.628734	TRUE	2.38236	TRUE	3	20	1	82.7018				N	N	N
D5	5MS/β-TCP	COL-1A1	UNKNOWN	SYBR	None	0.646744	0.534573	0.782451	28.9191	28.3074	0.079245		11.839	0.0989777			0.628734	TRUE	2.38236	TRUE	3	20	1	82.2551				N	N	N
D6	5MS/β-TCP	COL-1A1	UNKNOWN	SYBR	None	0.646744	0.534573	0.782451	28.7901	28.3074	0.079245		11.839	0.0989777			0.628734	TRUE	2.38236	TRUE	3	20	1	82.8526				N	N	N
D7	10MS/β-TCP	COL-1A1	UNKNOWN	SYBR	None	1.53702	1.3307	1.77532	28.7455	28.7797	0.124203		10.5901	0.0748961			-0.620134	TRUE	2.38236	TRUE	3	21	1	82.2555				N
D8	10MS/β-TCP	COL-1A1	UNKNOWN	SYBR	None	1.53702	1.3307	1.77532	28.7711	28.7797	0.124203		10.5901	0.0748961			-0.620134	TRUE	2.38236	TRUE	3	21	1	83.0022				N
D9	10MS/β-TCP	COL-1A1	UNKNOWN	SYBR	None	1.53702	1.3307	1.77532	28.7077	28.7797	0.124203		10.5901	0.0748961			-0.620134	TRUE	2.38236	TRUE	3	21	1	82.3995				N
D10	15MS/β-TCP	COL-1A1	UNKNOWN	SYBR	None	1	0.889521	1.1242	28.7843	28.8395	0.0879722		9.99118	0.0608328			0	TRUE	2.44713	TRUE	3	18	1	87.7822				N
D11	15MS/β-TCP	COL-1A1	UNKNOWN	SYBR	None	1	0.889521	1.1242	28.7428	28.8395	0.0879722		9.99118	0.0608328			0	TRUE	2.44713	TRUE	3	18	1	87.7822				N
D12	15MS/β-TCP	COL-1A1	UNKNOWN	SYBR	None	1	0.889521	1.1242	28.8507	28.8395	0.0879722		9.99118	0.0608328			0	TRUE	2.44713	TRUE	3	19	1	87.7791				N
Analysis Type	Singleplex
Endogenous Control
RQ Min/Max Confidence Level	95.0
Reference Sample

## Sheet: DAY 7
Block Type	96well
Chemistry	SYBR_GREEN
Experiment File Name	D:\SMK lab\20210115 MODEL\MODEL2.eds
Experiment Run End Time	2023-01-15
Instrument Type	steponeplus
Passive Reference	ROX
Well	Sample Name	Target Name	Task	Reporter	Quencher	RQ	RQ Min	RQ Max	Cт	Cт Mean	Cт SD	ΔCт	ΔCт Mean	ΔCт SE	HK Control ΔCт Mean	HK Control ΔCт SE	ΔΔCт	Automatic Ct Threshold	Ct Threshold	Automatic Baseline	Baseline Start	Baseline End	Efficiency	Tm1	Tm2	Tm3	Comments	OFFSCALE	HIGHSD	MTP
A1	β-TCP	GAPDH	UNKNOWN	SYBR	None				21.1633	21.5652	0.0595538							TRUE	2.00059	TRUE	3	19	1	84.3441				N	N	N
A2	β-TCP	GAPDH	UNKNOWN	SYBR	None				21.1204	21.5652	0.0595538							TRUE	2.00059	TRUE	3	19	1	84.3441				N	N	N
A3	β-TCP	GAPDH	UNKNOWN	SYBR	None				21.2523	21.5652	0.0595538							TRUE	2.00059	TRUE	3	19	1	84.3452				N	N	N
A4	5MS/β-TCP	GAPDH	UNKNOWN	SYBR	None				20.7215	20.012	1.44623							TRUE	2.00059	TRUE	3	22	1	84.1959				N	Y	N
A5	5MS/β-TCP	GAPDH	UNKNOWN	SYBR	None				20.8298	20.012	1.44623							TRUE	2.00059	TRUE	3	21	1	84.0436				N	Y	N
A6	5MS/β-TCP	GAPDH	UNKNOWN	SYBR	None				20.9034	20.012	1.44623							TRUE	2.00059	TRUE	3	24	1	77.6228	72.5459			N	Y	Y
A7	10MS/β-TCP	GAPDH	UNKNOWN	SYBR	None				20.5003	20.5849	0.321006							TRUE	2.00059	TRUE	3	22	1	84.1954				N	N	N
A8	10MS/β-TCP	GAPDH	UNKNOWN	SYBR	None				20.5781	20.5849	0.321006							TRUE	2.00059	TRUE	3	22	1	84.0461				N	N	N
A9	10MS/β-TCP	GAPDH	UNKNOWN	SYBR	None				20.6173	20.5849	0.321006							TRUE	2.00059	TRUE	3	22	1	83.6				N	N	N
A10	15MS/β-TCP	GAPDH	UNKNOWN	SYBR	None				20.7764	20.6143	0.140339							TRUE	2.00059	TRUE	3	21	1	84.048				N	N	N
A11	15MS/β-TCP	GAPDH	UNKNOWN	SYBR	None				20.7351	20.6143	0.140339							TRUE	2.00059	TRUE	3	21	1	84.0474				N	N	N
A12	15MS/β-TCP	GAPDH	UNKNOWN	SYBR	None				20.6315	20.6143	0.140339							TRUE	2.00059	TRUE	3	21	1	84.0474	70.007			N	N	Y
B1	β-TCP	Runx2	UNKNOWN	SYBR	None	1	0.849071	1.17776	30.9941	30.7898	0.134673		1.22458	0.0850164			0	TRUE	2.07786	TRUE	3	20	1	85.3894	76.5789	67.7685		N	N	Y
B2	β-TCP	Runx2	UNKNOWN	SYBR	None	1	0.849071	1.17776	31.0525	30.7898	0.134673		1.22458	0.0850164			0	TRUE	2.07786	TRUE	3	20	1	85.3894				N	N	N
B3	β-TCP	Runx2	UNKNOWN	SYBR	None	1	0.849071	1.17776	30.9387	30.7898	0.134673		1.22458	0.0850164			0	TRUE	2.07786	TRUE	3	20	1	85.3908				N	N	N
B4	5MS/β-TCP	Runx2	UNKNOWN	SYBR	None	4.13187	0.814266	20.9666	30.4906	30.1898	0.212747		-0.822216	0.843966			-2.0468	TRUE	2.07786	TRUE	3	22	1	85.3908	77.0263			N	N	Y
B5	5MS/β-TCP	Runx2	UNKNOWN	SYBR	None	4.13187	0.814266	20.9666	30.7844	30.1898	0.212747		-0.822216	0.843966			-2.0468	TRUE	2.07786	TRUE	3	22	1	85.2382	76.7269			N	N	Y
B6	5MS/β-TCP	Runx2	UNKNOWN	SYBR	None	4.13187	0.814266	20.9666	30.609	30.1898	0.212747		-0.822216	0.843966			-2.0468	TRUE	2.07786	TRUE	3	21	1	85.2382	76.8762			N	N	Y
B7	10MS/β-TCP	Runx2	UNKNOWN	SYBR	None	2.44977	1.70851	3.51265	30.9194	29.5168	0.0463852		-0.0680676	0.187258			-1.29265	TRUE	2.07786	TRUE	3	22	1	85.2407	77.0276			N	N	Y
B8	10MS/β-TCP	Runx2	UNKNOWN	SYBR	None	2.44977	1.70851	3.51265	29.5036	29.5168	0.0463852		-0.0680676	0.187258			-1.29265	TRUE	2.07786	TRUE	3	22	1	85.39	77.4756			N	N	Y
B9	10MS/β-TCP	Runx2	UNKNOWN	SYBR	None	2.44977	1.70851	3.51265	29.9503	29.5168	0.0463852		-0.0680676	0.187258			-1.29265	TRUE	2.07786	TRUE	3	22	1	85.2428	76.8794			Y	N	Y
B10	15MS/β-TCP	Runx2	UNKNOWN	SYBR	None	1.68631	1.3473	2.11062	30.3821	30.085	0.145286		0.470711	0.116623			-0.753869	TRUE	2.07786	TRUE	3	22	1	85.2428	76.8794			N	N	Y
B11	15MS/β-TCP	Runx2	UNKNOWN	SYBR	None	1.68631	1.3473	2.11062	30.8293	30.085	0.145286		0.470711	0.116623			-0.753869	TRUE	2.07786	TRUE	3	21	1	85.093	76.2804			N	N	Y
B12	15MS/β-TCP	Runx2	UNKNOWN	SYBR	None	1.68631	1.3473	2.11062	30.517	30.085	0.145286		0.470711	0.116623			-0.753869	TRUE	2.07786	TRUE	3	21	1	85.093	68.0653	76.2804		N	N	Y
C1	β-TCP	Osterix	UNKNOWN	SYBR	None	1	0.862022	1.16006	30.8922	30.8222	0.119623		0.256982	0.07715			0	TRUE	2.4729	TRUE	3	19	1	82.1041				N	N	N
C2	β-TCP	Osterix	UNKNOWN	SYBR	None	1	0.862022	1.16006	30.9457	30.8222	0.119623		0.256982	0.07715			0	TRUE	2.4729	TRUE	3	19	1	81.9548	78.5202			N	N	Y
C3	β-TCP	Osterix	UNKNOWN	SYBR	None	1	0.862022	1.16006	30.7649	30.8222	0.119623		0.256982	0.07715			0	TRUE	2.4729	TRUE	3	19	1	81.9554				N	N	N
C4	5MS/β-TCP	Osterix	UNKNOWN	SYBR	None	2.67323	0.534567	13.3681	29.9492	29.8504	0.0835314		-1.1616	0.836371			-1.41858	TRUE	2.4729	TRUE	3	21	1	81.9554				N	N	N
C5	5MS/β-TCP	Osterix	UNKNOWN	SYBR	None	2.67323	0.534567	13.3681	30.1199	29.8504	0.0835314		-1.1616	0.836371			-1.41858	TRUE	2.4729	TRUE	3	21	1	81.9531				N	N	N
C6	5MS/β-TCP	Osterix	UNKNOWN	SYBR	None	2.67323	0.534567	13.3681	30.1576	29.8504	0.0835314		-1.1616	0.836371			-1.41858	TRUE	2.4729	TRUE	3	21	1	81.8038				N	N	N
C7	10MS/β-TCP	Osterix	UNKNOWN	SYBR	None	1.32743	0.920588	1.91407	29.7219	29.4332	0.0738559		-0.151656	0.190175			-0.408637	TRUE	2.4729	TRUE	3	21	1	81.8061				N	N	N
C8	10MS/β-TCP	Osterix	UNKNOWN	SYBR	None	1.32743	0.920588	1.91407	29.4053	29.4332	0.0738559		-0.151656	0.190175			-0.408637	TRUE	2.4729	TRUE	3	22	1	81.8061				N	N	N
C9	10MS/β-TCP	Osterix	UNKNOWN	SYBR	None	1.32743	0.920588	1.91407	29.6647	29.4332	0.0738559		-0.151656	0.190175			-0.408637	TRUE	2.4729	TRUE	3	22	1	81.8078				N	N	N
C10	15MS/β-TCP	Osterix	UNKNOWN	SYBR	None	1.74683	1.46593	2.08155	29.9829	29.0666	0.0721117		-0.547756	0.0910954			-0.804737	TRUE	2.4729	TRUE	3	20	1	81.8078				N	N	N
C11	15MS/β-TCP	Osterix	UNKNOWN	SYBR	None	1.74683	1.46593	2.08155	29.9898	29.0666	0.0721117		-0.547756	0.0910954			-0.804737	TRUE	2.4729	TRUE	3	20	1	81.6576	77.9234			N	N	Y
C12	15MS/β-TCP	Osterix	UNKNOWN	SYBR	None	1.74683	1.46593	2.08155	29.9227	29.0666	0.0721117		-0.547756	0.0910954			-0.804737	TRUE	2.4729	TRUE	3	20	1	81.6576				N	N	N
D1	β-TCP	COL-1A1	UNKNOWN	SYBR	None	1	0.446251	2.24089	32.2688	32.1244	0.723746		2.5592	0.419267			0	TRUE	2.19716	TRUE	3	22	1	83.4481	78.5202	66.1258		N	Y	Y
D2	β-TCP	COL-1A1	UNKNOWN	SYBR	None	1	0.446251	2.24089	32.205	32.1244	0.723746		2.5592	0.419267			0	TRUE	2.19716	TRUE	3	21	1	83.2988	66.4245	78.2216		N	Y	Y
D3	β-TCP	COL-1A1	UNKNOWN	SYBR	None	1	0.446251	2.24089	32.1433	32.1244	0.723746		2.5592	0.419267			0	TRUE	2.19716	TRUE	3	21	1	66.2719	83.5984	78.3706		N	Y	Y
D4	5MS/β-TCP	COL-1A1	UNKNOWN	SYBR	None	4.84518	0.669727	35.0527	31.7277	31.2946	1.03941		0.282651	1.02826			-2.27655	TRUE	2.19716	TRUE	3	24	1	78.3706	66.2719			N	Y	Y
D5	5MS/β-TCP	COL-1A1	UNKNOWN	SYBR	None	4.84518	0.669727	35.0527	31.917	31.2946	1.03941		0.282651	1.02826			-2.27655	TRUE	2.19716	TRUE	3	22	1	78.3694	83.4463	66.2745		N	Y	Y
D6	5MS/β-TCP	COL-1A1	UNKNOWN	SYBR	None	4.84518	0.669727	35.0527	31.3949	31.2946	1.03941		0.282651	1.02826			-2.27655	TRUE	2.19716	TRUE	3	22	1	79.116	66.5731			N	Y	Y
D7	10MS/β-TCP	COL-1A1	UNKNOWN	SYBR	None	4.43518	3.08742	6.37128	29.5205	29.9951	0.056911		0.410208	0.188223			-2.14899	TRUE	2.19716	TRUE	3	22	1	78.8195	83.5981	66.1265		N	N	Y
D8	10MS/β-TCP	COL-1A1	UNKNOWN	SYBR	None	4.43518	3.08742	6.37128	29.1397	29.9951	0.056911		0.410208	0.188223			-2.14899	TRUE	2.19716	TRUE	3	22	1	79.4168				N	N	N
D9	10MS/β-TCP	COL-1A1	UNKNOWN	SYBR	None	4.43518	3.08742	6.37128	29.3438	29.9951	0.056911		0.410208	0.188223			-2.14899	TRUE	2.19716	TRUE	3	22	1	78.2236	65.5292			N	N	Y
D10	15MS/β-TCP	COL-1A1	UNKNOWN	SYBR	None	2.45782	2.08718	2.89427	30.8244	31.8761	0.0441308		1.26182	0.0849363			-1.29738	TRUE	2.19716	TRUE	3	22	1	83.6	78.8209	66.1266		N	N	Y
D11	15MS/β-TCP	COL-1A1	UNKNOWN	SYBR	None	2.45782	2.08718	2.89427	31.2955	31.8761	0.0441308		1.26182	0.0849363			-1.29738	TRUE	2.19716	TRUE	3	22	1	78.2222	66.2729			N	N	Y
D12	15MS/β-TCP	COL-1A1	UNKNOWN	SYBR	None	2.45782	2.08718	2.89427	31.037	31.8761	0.0441308		1.26182	0.0849363			-1.29738	TRUE	2.19716	TRUE	3	22	1	78.3715	66.5716			N	N	Y
Analysis Type	Singleplex
Endogenous Control
RQ Min/Max Confidence Level	95.0
Reference Sample
