# Supplementary material for: 3D printed magnesium silicate/β-tricalcium phosphate scaffolds promote coupled osteogenesis and angiogenesis
Source: Front Bioeng Biotechnol. 2025 Jan 31;12:1518145. doi: 10.3389/fbioe.2024.1518145 (PMC11841418; doi:10.3389/fbioe.2024.1518145)
Supplement: Supplementary file 2 [file DataSheet3.zip › Figure 5 and 6/Figure 6/PCR_angiogenesis_data.xls]

## Sheet: DAY 5
Block Type	96well
Chemistry	SYBR_GREEN
Experiment File Name	D:\Applied Biosystems\StepOne Software v2.3\experiments
Experiment Run End Time	2023-02-03
Instrument Type	steponeplus
Passive Reference	ROX
Well	Sample Name	Target Name	Task	Reporter	Quencher	RQ	RQ Min	RQ Max	Cт	Cт Mean	Cт SD	ΔCт	ΔCт Mean	ΔCт SE	HK Control ΔCт Mean	HK Control ΔCт SE	ΔΔCт	Automatic Ct Threshold	Ct Threshold	Automatic Baseline	Baseline Start	Baseline End	Efficiency	Tm1	Tm2	Tm3	Comments	HIGHSD	NOISE	OUTLIERRG	MTP
A1	β-TCP	GAPDH	UNKNOWN	SYBR	None	1	0.666137	1.50119	19.4297	19.4302	0.159176		11.1228	0.211101			0	TRUE	2.64176	TRUE	3	21	1	87.9285				N	N	N	N
A2	β-TCP	GAPDH	UNKNOWN	SYBR	None	1	0.666137	1.50119	19.5331	19.4302	0.159176		11.1228	0.211101			0	TRUE	2.64176	TRUE	3	21	1	87.7792				N	N	N	N
A3	β-TCP	GAPDH	UNKNOWN	SYBR	None	1	0.666137	1.50119	19.4593	19.4302	0.159176		11.1228	0.211101			0	TRUE	2.64176	TRUE	3	21	1	87.7801				N	N	N	N
A4	5MS/β-TCP	GAPDH	UNKNOWN	SYBR	None	1.15254	0.937521	1.41688	19.4856	19.5919	0.174632		10.918	0.107295			-0.204821	TRUE	2.64176	TRUE	3	20	1	87.6307				N	N	N	N
A5	5MS/β-TCP	GAPDH	UNKNOWN	SYBR	None	1.15254	0.937521	1.41688	19.5065	19.5919	0.174632		10.918	0.107295			-0.204821	TRUE	2.64176	TRUE	3	20	1	87.6311				N	N	N	N
A6	5MS/β-TCP	GAPDH	UNKNOWN	SYBR	None	1.15254	0.937521	1.41688	19.4289	19.5919	0.174632		10.918	0.107295			-0.204821	TRUE	2.64176	TRUE	3	20	1	87.7805				N	N	N	N
A7	10MS/β-TCP	GAPDH	UNKNOWN	SYBR	None	0.782914	0.63307	0.968225	18.7591	18.051	0.105658		11.4759	0.110389			0.353074	TRUE	2.64176	TRUE	3	21	1	87.779				N	N	N	N
A8	10MS/β-TCP	GAPDH	UNKNOWN	SYBR	None	0.782914	0.63307	0.968225	18.4846	18.051	0.105658		11.4759	0.110389			0.353074	TRUE	2.64176	TRUE	3	21	1	87.6297				N	N	N	N
A9	10MS/β-TCP	GAPDH	UNKNOWN	SYBR	None	0.782914	0.63307	0.968225	18.4816	18.051	0.105658		11.4759	0.110389			0.353074	TRUE	2.64176	TRUE	3	21	1	87.3355				N	N	N	N
A10	15MS/β-TCP	GAPDH	UNKNOWN	SYBR	None	1.62408	1.4339	1.83949	18.7356	18.8969	0.104652		10.4232	0.0647162			-0.699622	TRUE	2.64176	TRUE	3	21	1	87.4849				N	N	N	N
A11	15MS/β-TCP	GAPDH	UNKNOWN	SYBR	None	1.62408	1.4339	1.83949	18.6773	18.8969	0.104652		10.4232	0.0647162			-0.699622	TRUE	2.64176	TRUE	3	21	1	87.6304				N	N	N	N
A12	15MS/β-TCP	GAPDH	UNKNOWN	SYBR	None	1.62408	1.4339	1.83949	18.6087	18.8969	0.104652		10.4232	0.0647162			-0.699622	TRUE	2.64176	TRUE	3	21	1	87.4811				N	N	N	N
B1	β-TCP	HIF	UNKNOWN	SYBR	None	1	0.617581	1.61922	25.2567	25.8969	0.28247		11.5896	0.250428			0	TRUE	3.10123	TRUE	3	22	1	82.1037				N	N	N	N
B2	β-TCP	HIF	UNKNOWN	SYBR	None	1	0.617581	1.61922	25.1642	25.8969	0.28247		11.5896	0.250428			0	TRUE	3.10123	TRUE	3	22	1	82.1037				N	N	N	N
B3	β-TCP	HIF	UNKNOWN	SYBR	None	1	0.617581	1.61922	25.3695	25.8969	0.28247		11.5896	0.250428			0	TRUE	3.10123	TRUE	3	21	1	82.1048				N	N	N	N
B4	5MS/β-TCP	HIF	UNKNOWN	SYBR	None	0.884727	0.792794	0.987321	24.8917	24.4401	0.0755679		11.7663	0.0570107			0.176696	TRUE	3.10123	TRUE	3	21	1	81.9554				N	N	N	N
B5	5MS/β-TCP	HIF	UNKNOWN	SYBR	None	0.884727	0.792794	0.987321	24.7902	24.4401	0.0755679		11.7663	0.0570107			0.176696	TRUE	3.10123	TRUE	3	21	1	82.1048				N	N	N	N
B6	5MS/β-TCP	HIF	UNKNOWN	SYBR	None	0.884727	0.792794	0.987321	24.9368	24.4401	0.0755679		11.7663	0.0570107			0.176696	TRUE	3.10123	TRUE	3	21	1	82.1048				N	N	N	N
B7	10MS/β-TCP	HIF	UNKNOWN	SYBR	None	0.691168	0.523468	0.912593	22.81	22.6976	0.192785		12.1225	0.144406			0.532892	TRUE	3.10123	TRUE	3	22	1	82.1044				N	N	N	N
B8	10MS/β-TCP	HIF	UNKNOWN	SYBR	None	0.691168	0.523468	0.912593	23.071	22.6976	0.192785		12.1225	0.144406			0.532892	TRUE	3.10123	TRUE	3	21	1	82.1044				N	N	N	N
B9	10MS/β-TCP	HIF	UNKNOWN	SYBR	None	0.691168	0.523468	0.912593	22.872	22.6976	0.192785		12.1225	0.144406			0.532892	TRUE	3.10123	TRUE	3	22	1	81.9593				N	N	N	N
B10	15MS/β-TCP	HIF	UNKNOWN	SYBR	None	1.41736	1.13019	1.77752	23.1806	23.56	0.199782		11.0864	0.117651			-0.503211	TRUE	3.10123	TRUE	3	21	1	81.81				N	N	N	N
B11	15MS/β-TCP	HIF	UNKNOWN	SYBR	None	1.41736	1.13019	1.77752	23.5266	23.56	0.199782		11.0864	0.117651			-0.503211	TRUE	3.10123	TRUE	3	21	1	81.9552				N	N	N	N
B12	15MS/β-TCP	HIF	UNKNOWN	SYBR	None	1.41736	1.13019	1.77752	23.3834	23.56	0.199782		11.0864	0.117651			-0.503211	TRUE	3.10123	TRUE	3	21	1	81.9552				N	N	N	N
C1	β-TCP	CD31	UNKNOWN	SYBR	None	1	0.221041	4.52405	28.3267	28.4532	1.31799		15.1459	0.784317			0	TRUE	0.068781	TRUE	3	31	1	67.9151	88.6753	84.6427		Y	N	N	Y
C2	β-TCP	CD31	UNKNOWN	SYBR	None	1	0.221041	4.52405	28.4633	28.4532	1.31799		15.1459	0.784317			0	TRUE	0.068781	TRUE	3	29	1	88.5259	61.9409	69.1099		Y	N	N	Y
C3	β-TCP	CD31	UNKNOWN	SYBR	None	1	0.221041	4.52405	28.5007	28.4532	1.31799		15.1459	0.784317			0	TRUE	0.068781	TRUE	3	31	1	84.0463	67.7672			Y	N	N	Y
C4	5MS/β-TCP	CD31	UNKNOWN	SYBR	None	1.22486	0.838396	1.78946	27.3797	27.5271	0.335211		14.8532	0.196983			-0.292615	TRUE	0.068781	TRUE	3	30	1	84.345	88.3775	77.4749		N	N	N	Y
C5	5MS/β-TCP	CD31	UNKNOWN	SYBR	None	1.22486	0.838396	1.78946	27.5249	27.5271	0.335211		14.8532	0.196983			-0.292615	TRUE	0.068781	TRUE	3	30	1	83.449				N	N	N	N
C6	5MS/β-TCP	CD31	UNKNOWN	SYBR	None	1.22486	0.838396	1.78946	27.4159	27.5271	0.335211		14.8532	0.196983			-0.292615	TRUE	0.068781	TRUE	3	30	1	84.4945				N	N	N	N
C7	10MS/β-TCP	CD31	UNKNOWN	SYBR	None	0.367886	0.137773	0.982341	25.8927	25.1636	0.869475		16.5885	0.510353			1.44267	TRUE	0.068781	TRUE	3	32	1	87.779	80.4618	68.3661		Y	N	N	Y
C8	10MS/β-TCP	CD31	UNKNOWN	SYBR	None	0.367886	0.137773	0.982341	25.5072	25.1636	0.869475		16.5885	0.510353			1.44267	TRUE	0.068781	TRUE	3	30	1	87.779	68.3661	83.2991		Y	N	N	Y
C9	10MS/β-TCP	CD31	UNKNOWN	SYBR	None	0.367886	0.137773	0.982341	25.4928	25.1636	0.869475		16.5885	0.510353			1.44267	TRUE	0.068781	TRUE	3	32	1	76.2844	83.4527			Y	N	N	Y
C10	15MS/β-TCP	CD31	UNKNOWN	SYBR	None	1.64135	0.376212	7.16096	25.9693	25.9046	1.32521		14.431	0.765464			-0.714886	TRUE	0.068781	TRUE	3	31	1	87.3355				Y	N	N	N
C11	15MS/β-TCP	CD31	UNKNOWN	SYBR	None	1.64135	0.376212	7.16096	25.8678	25.9046	1.32521		14.431	0.765464			-0.714886	TRUE	0.068781	TRUE	3	29	1	84.3448	76.5787			Y	N	N	Y
C12	15MS/β-TCP	CD31	UNKNOWN	SYBR	None	1.64135	0.376212	7.16096	26.043	25.9046	1.32521		14.431	0.765464			-0.714886	TRUE	0.068781	TRUE	3	31	1	84.4941	68.962			Y	N	N	Y
D1	β-TCP	VEGF	UNKNOWN	SYBR	None				28.4595	28.3866	0.0697154							TRUE	2.9021	TRUE	3	10	1	85.2401				N	N	N	N
D2	β-TCP	VEGF	UNKNOWN	SYBR	None				28.6613	28.3866	0.0697154							TRUE	2.9021	TRUE	3	11	1	85.0908				N	N	N	N
D3	β-TCP	VEGF	UNKNOWN	SYBR	None				28.5388	28.3866	0.0697154							TRUE	2.9021	TRUE	3	11	1	85.0918				N	N	N	N
D4	5MS/β-TCP	VEGF	UNKNOWN	SYBR	None	1.02894	0.610903	1.73304	27.9136	28.4466	0.464009		15.06	0.270902			-0.0411606	TRUE	3.05147	TRUE	3	25	1	81.5074				N	N	N	N
D5	5MS/β-TCP	VEGF	UNKNOWN	SYBR	None	1.02894	0.610903	1.73304	28.1543	28.4466	0.464009		15.06	0.270902			-0.0411606	TRUE	3.05147	TRUE	3	25	1	81.5073				N	N	N	N
D6	5MS/β-TCP	VEGF	UNKNOWN	SYBR	None	1.02894	0.610903	1.73304	28.0135	28.4466	0.464009		15.06	0.270902			-0.0411606	TRUE	3.05147	TRUE	3	26	1	81.5073				N	N	N	N
D7	10MS/β-TCP	VEGF	UNKNOWN	SYBR	None				26.1218	26.7467			13.3601					TRUE	0.0625777	TRUE	3	30	1	81.3578				N	N	N	N
D8	10MS/β-TCP	VEGF	UNKNOWN	SYBR	None				26.1723	26.7467								TRUE	0.0625777	TRUE	3	39	1	61.3476				N	Y	Y	N
D9	10MS/β-TCP	VEGF	UNKNOWN	SYBR	None				25.9968	26.7467								TRUE	0.0625777	TRUE	3	39	1	61.3505				N	Y	Y	N
D10	15MS/β-TCP	VEGF	UNKNOWN	SYBR	None	0.928288	0.804516	1.0711	26.553	26.6168	0.108292		11.2302	0.074358			0.107356	TRUE	2.64176	TRUE	3	22	1	87.6342				N	N	N	N
D11	15MS/β-TCP	VEGF	UNKNOWN	SYBR	None	0.928288	0.804516	1.0711	26.5548	26.6168	0.108292		11.2302	0.074358			0.107356	TRUE	2.64176	TRUE	3	21	1	87.4811				N	N	N	N
D12	15MS/β-TCP	VEGF	UNKNOWN	SYBR	None	0.928288	0.804516	1.0711	26.7038	26.6168	0.108292		11.2302	0.074358			0.107356	TRUE	2.64176	TRUE	3	22	1	87.6304				N	N	N	N
Analysis Type	Singleplex
Endogenous Control	GAPDH
RQ Min/Max Confidence Level	95.0
Reference Sample	1

## Sheet: DAY 3
Block Type	96well
Chemistry	SYBR_GREEN
Experiment File Name	D:\Applied Biosystems\StepOne Software v2.3\experiments\BYPPP-WYXX.eds
Experiment Run End Time	2023-01-30 10:37:06 AM PST
Instrument Type	steponeplus
Passive Reference	ROX
Well	Sample Name	Target Name	Task	Reporter	Quencher	RQ	RQ Min	RQ Max	Cт	Cт Mean	Cт SD	ΔCт	ΔCт Mean	ΔCт SE	HK Control ΔCт Mean	HK Control ΔCт SE	ΔΔCт	Automatic Ct Threshold	Ct Threshold	Automatic Baseline	Baseline Start	Baseline End	Efficiency	Tm1	Tm2	Tm3	Comments	HIGHSD	NOISE	OUTLIERRG	MTP
A1	β-TCP	GAPDH	UNKNOWN	SYBR	None	0.700135	0.424973	1.15346	19.418	19.8749	0.280319		9.83158	0.259419			0.514295	TRUE	1.17563	TRUE	3	21	1	82.5521				N	N	N	N
A2	β-TCP	GAPDH	UNKNOWN	SYBR	None	0.700135	0.424973	1.15346	19.0298	19.8749	0.280319		9.83158	0.259419			0.514295	TRUE	1.17563	TRUE	3	21	1	82.4036				N	N	N	N
A3	β-TCP	GAPDH	UNKNOWN	SYBR	None	1.00978	0.627418	1.62515	19.3555	19.8749	0.272959		9.30325	0.247272			-0.0140343	TRUE	1.17563	TRUE	3	20	1	82.4036				N	N	N	N
A4	5MS/β-TCP	GAPDH	UNKNOWN	SYBR	None	1.00978	0.627418	1.62515	19.0153	18.0961	0.272959		9.30325	0.247272			-0.0140343	TRUE	1.17563	TRUE	3	20	1	82.4048				N	N	N	N
A5	5MS/β-TCP	GAPDH	UNKNOWN	SYBR	None	1.00978	0.627418	1.62515	18.6359	18.0961	0.272959		9.30325	0.247272			-0.0140343	TRUE	1.17563	TRUE	3	20	1	82.4048	68.5134			N	N	Y	Y
A6	5MS/β-TCP	GAPDH	UNKNOWN	SYBR	None	0.611357	0.337346	1.10793	18.5052	18.0961	0.509997		10.0272	0.308952			0.709914	TRUE	1.17563	TRUE	3	20	1	82.7016				Y	N	N	N
A7	10MS/β-TCP	GAPDH	UNKNOWN	SYBR	None	0.611357	0.337346	1.10793	18.4371	18.3122	0.509997		10.0272	0.308952			0.709914	TRUE	1.17563	TRUE	3	20	1	82.5523				Y	N	N	N
A8	10MS/β-TCP	GAPDH	UNKNOWN	SYBR	None	0.611357	0.337346	1.10793	18.9303	18.3122	0.509997		10.0272	0.308952			0.709914	TRUE	1.17563	TRUE	3	21	1	82.704				Y	N	N	N
A9	10MS/β-TCP	GAPDH	UNKNOWN	SYBR	None	0.517013	0.351764	0.75989	18.7626	18.3122	0.222537		10.269	0.200109			0.951728	TRUE	1.17563	TRUE	3	20	1	82.5547				N	N	N	N
A10	15MS/β-TCP	GAPDH	UNKNOWN	SYBR	None	0.517013	0.351764	0.75989	18.6235	18.9615	0.222537		10.269	0.200109			0.951728	TRUE	1.17563	TRUE	3	20	1	82.4042	68.2172			N	N	N	Y
A11	15MS/β-TCP	GAPDH	UNKNOWN	SYBR	None	0.517013	0.351764	0.75989	18.5819	18.9615	0.222537		10.269	0.200109			0.951728	TRUE	1.17563	TRUE	3	20	1	82.5536				N	N	N	N
A12	15MS/β-TCP	GAPDH	UNKNOWN	SYBR	None	0.510451	0.119917	2.17283	18.9732	18.9615	1.26917		10.2874	0.752664			0.970156	TRUE	1.17563	TRUE	3	22	1	82.4028	77.7729			Y	N	N	Y
B1	β-TCP	HIF	UNKNOWN	SYBR	None	0.510451	0.119917	2.17283	25.4501	25.7682	1.26917		10.2874	0.752664			0.970156	TRUE	1.17563	TRUE	3	19	1	78.2209	82.5521			Y	N	N	Y
B2	β-TCP	HIF	UNKNOWN	SYBR	None	0.510451	0.119917	2.17283	25.1706	25.7682	1.26917		10.2874	0.752664			0.970156	TRUE	1.17563	TRUE	3	21	1	82.2543				Y	N	N	N
B3	β-TCP	HIF	UNKNOWN	SYBR	None	1	0.0848611	11.784	25.6874	25.7682	2.21028		10.7591	1.28177			0	TRUE	0.744155	TRUE	3	22	1	82.2537	67.77			Y	N	N	Y
B4	5MS/β-TCP	HIF	UNKNOWN	SYBR	None	1	0.0848611	11.784	24.8144	24.0269	2.21028		10.7591	1.28177			0	TRUE	0.744155	TRUE	3	20	1	82.1044				Y	N	N	N
B5	5MS/β-TCP	HIF	UNKNOWN	SYBR	None	1	0.0848611	11.784	24.9414	24.0269	2.21028		10.7591	1.28177			0	TRUE	0.744155	TRUE	3	25	1	82.256				Y	N	N	N
B6	5MS/β-TCP	HIF	UNKNOWN	SYBR	None	0.912185	0.247574	3.36094	24.5486	24.0269	1.14344		10.8917	0.677653			0.132602	TRUE	0.744155	TRUE	3	22	1	82.1067				Y	N	N	N
B7	10MS/β-TCP	HIF	UNKNOWN	SYBR	None	0.912185	0.247574	3.36094	24.1042	24.6105	1.14344		10.8917	0.677653			0.132602	TRUE	0.744155	TRUE	3	24	1	81.3589				Y	N	N	N
B8	10MS/β-TCP	HIF	UNKNOWN	SYBR	None	0.912185	0.247574	3.36094	24.124	24.6105	1.14344		10.8917	0.677653			0.132602	TRUE	0.744155	TRUE	3	22	1	81.9562				Y	N	N	N
B9	10MS/β-TCP	HIF	UNKNOWN	SYBR	None	1.50932	0.94272	2.41645	24.0715	24.6105	0.236867		10.1652	0.244556			-0.593897	TRUE	0.744155	TRUE	3	22	1	82.2534				N	N	N	N
B10	15MS/β-TCP	HIF	UNKNOWN	SYBR	None	0.982698	0.615332	1.56939	24.0073	24.0613	0.327614		9.34247	0.243255			0.0251795	TRUE	1.17563	TRUE	3	21	1	82.5547				N	N	N	N
B11	15MS/β-TCP	HIF	UNKNOWN	SYBR	None	0.982698	0.615332	1.56939	24.1193	24.0613	0.327614		9.34247	0.243255			0.0251795	TRUE	1.17563	TRUE	3	20	1	82.5536				N	N	N	N
B12	15MS/β-TCP	HIF	UNKNOWN	SYBR	None	0.982698	0.615332	1.56939	24.2469	24.0613	0.327614		9.34247	0.243255			0.0251795	TRUE	1.17563	TRUE	3	20	1	82.4042				N	N	N	N
C1	β-TCP	CD31	UNKNOWN	SYBR	None	1	0.69135	1.44645	28.5694	28.436	0.258685		6.16824	0.191797			0	TRUE	0.638991	TRUE	3	19	1	71.3536				N	N	N	N
C2	β-TCP	CD31	UNKNOWN	SYBR	None	1	0.69135	1.44645	28.4528	28.436	0.258685		6.16824	0.191797			0	TRUE	0.638991	TRUE	3	18	1	71.6522				N	N	N	N
C3	β-TCP	CD31	UNKNOWN	SYBR	None	1	0.69135	1.44645	28.733	28.436	0.258685		6.16824	0.191797			0	TRUE	0.638991	TRUE	3	19	1	71.6527				N	N	N	N
C4	5MS/β-TCP	CD31	UNKNOWN	SYBR	None	0.518426	0.170069	1.58034	28.3663	28.8348	0.967528		7.11602	0.579166			0.947789	TRUE	0.638991	TRUE	3	19	1	71.5034	78.6718	81.5093		Y	N	N	Y
C5	5MS/β-TCP	CD31	UNKNOWN	SYBR	None	0.518426	0.170069	1.58034	28.715	28.8348	0.967528		7.11602	0.579166			0.947789	TRUE	0.638991	TRUE	3	20	1	71.5026	78.6708			Y	N	N	Y
C6	5MS/β-TCP	CD31	UNKNOWN	SYBR	None	0.518426	0.170069	1.58034	28.1025	28.8348	0.967528		7.11602	0.579166			0.947789	TRUE	0.638991	TRUE	3	18	1	78.2228	70.9053	81.3589		Y	N	N	Y
C7	10MS/β-TCP	CD31	UNKNOWN	SYBR	None	1.52804	0.820337	2.84626	27.9345	27.5999	0.435992		5.55656	0.323215			-0.611678	TRUE	0.638991	TRUE	3	17	1	77.7729	71.3508			N	N	N	Y
C8	10MS/β-TCP	CD31	UNKNOWN	SYBR	None	1.52804	0.820337	2.84626	27.9426	27.5999	0.435992		5.55656	0.323215			-0.611678	TRUE	0.638991	TRUE	3	18	1	81.0586	70.604			N	N	N	Y
C9	10MS/β-TCP	CD31	UNKNOWN	SYBR	None	1.52804	0.820337	2.84626	28.4113	27.5999	0.435992		5.55656	0.323215			-0.611678	TRUE	0.638991	TRUE	3	18	1	81.3583				N	N	N	N
C10	15MS/β-TCP	CD31	UNKNOWN	SYBR	None	0.892919	0.296752	2.68677	28.3309	28.1245	0.934905		6.33163	0.572413			0.163399	TRUE	0.638991	TRUE	3	19	1	78.2222	70.6062	81.2089		Y	N	N	Y
C11	15MS/β-TCP	CD31	UNKNOWN	SYBR	None	0.892919	0.296752	2.68677	28.6185	28.1245	0.934905		6.33163	0.572413			0.163399	TRUE	0.638991	TRUE	3	19	1	78.3718	70.9033			Y	N	N	Y
C12	15MS/β-TCP	CD31	UNKNOWN	SYBR	None	0.892919	0.296752	2.68677	28.5754	28.1245	0.934905		6.33163	0.572413			0.163399	TRUE	0.638991	TRUE	3	17	1	78.3718	69.1109			Y	N	N	Y
D1	β-TCP	VEGF	UNKNOWN	SYBR	None	0.608129	0.403106	0.917428	29.5534	29.1708	0.332711		6.88579	0.213661			0.71755	TRUE	0.638991	TRUE	3	18	1	78.3715	71.3536			N	N	N	Y
D2	β-TCP	VEGF	UNKNOWN	SYBR	None	0.608129	0.403106	0.917428	29.0917	29.1708	0.332711		6.88579	0.213661			0.71755	TRUE	0.638991	TRUE	3	18	1	78.5208	70.7563			N	N	N	Y
D3	β-TCP	VEGF	UNKNOWN	SYBR	None	0.608129	0.403106	0.917428	29.4355	29.1708	0.332711		6.88579	0.213661			0.71755	TRUE	0.638991	TRUE	3	19	1	78.6718	70.906			N	N	N	Y
D4	5MS/β-TCP	VEGF	UNKNOWN	SYBR	None	0.342243	0.167976	0.697302	28.8207	28.4076	0.582816		7.71514	0.369812			1.54691	TRUE	0.638991	TRUE	3	18	1	78.8211	71.3541			Y	N	N	Y
D5	5MS/β-TCP	VEGF	UNKNOWN	SYBR	None	0.342243	0.167976	0.697302	28.3284	28.4076	0.582816		7.71514	0.369812			1.54691	TRUE	0.638991	TRUE	3	18	1	78.6708	70.9053			Y	N	N	Y
D6	5MS/β-TCP	VEGF	UNKNOWN	SYBR	None	0.342243	0.167976	0.697302	28.4823	28.4076	0.582816		7.71514	0.369812			1.54691	TRUE	0.638991	TRUE	3	19	1	78.8202	71.204			Y	N	N	Y
D7	10MS/β-TCP	VEGF	UNKNOWN	SYBR	None	0.630718	0.307298	1.29453	27.6703	27.314	0.574514		6.83317	0.373628			0.664934	TRUE	0.638991	TRUE	3	19	1	78.669	71.2014			Y	N	N	Y
D8	10MS/β-TCP	VEGF	UNKNOWN	SYBR	None	0.630718	0.307298	1.29453	27.9469	27.314	0.574514		6.83317	0.373628			0.664934	TRUE	0.638991	TRUE	3	19	1	81.656	71.2014			Y	N	N	Y
D9	10MS/β-TCP	VEGF	UNKNOWN	SYBR	None	0.630718	0.307298	1.29453	27.8084	27.314	0.574514		6.83317	0.373628			0.664934	TRUE	0.638991	TRUE	3	18	1	78.5209	71.2035			Y	N	N	Y
D10	15MS/β-TCP	VEGF	UNKNOWN	SYBR	None	1	0.756205	1.32239	27.7735	27.5851	0.140759		9.31729	0.145204			0	TRUE	1.17563	TRUE	3	21	1	82.5523	78.0728			N	N	N	Y
D11	15MS/β-TCP	VEGF	UNKNOWN	SYBR	None	1	0.756205	1.32239	27.8612	27.5851	0.140759		9.31729	0.145204			0	TRUE	1.17563	TRUE	3	21	1	82.5523				N	N	N	N
D12	15MS/β-TCP	VEGF	UNKNOWN	SYBR	None	1	0.756205	1.32239	28.1938	27.5851	0.140759		9.31729	0.145204			0	TRUE	1.17563	TRUE	3	21	1	82.5547				N	N	N	N
Analysis Type	Singleplex
Endogenous Control	GAPDH
RQ Min/Max Confidence Level	95.0
Reference Sample	1
