# Supplementary material for: 3D printed magnesium silicate/β-tricalcium phosphate scaffolds promote coupled osteogenesis and angiogenesis
Source: Front Bioeng Biotechnol. 2025 Jan 31;12:1518145. doi: 10.3389/fbioe.2024.1518145 (PMC11841418; doi:10.3389/fbioe.2024.1518145)
Supplement: Supplementary file 2 [file DataSheet3.zip › Figure 5 and 6/raw data_figure 5c d e f.xls]

Image Name	Nb nodes			Nb Junctions			Nb meshes			Tot. lenght
0MS-tr	113	150	126	45	56	48	14	23	18	5366	5725	5543
5MS-tr	397	384	420	116	108	138	49	42	57	7715	7413	8255
10MS-tr	616	640	592	172	184	165	82	94	83	11494	11938	10965
15MS-tr	459	482	475	142	162	155	60	67	62	9099	9533	9201
