# Supplementary material for: 3D printed magnesium silicate/β-tricalcium phosphate scaffolds promote coupled osteogenesis and angiogenesis
Source: Front Bioeng Biotechnol. 2025 Jan 31;12:1518145. doi: 10.3389/fbioe.2024.1518145 (PMC11841418; doi:10.3389/fbioe.2024.1518145)
Supplement: Supplementary file 3 [file DataSheet8.zip]

Archive with 23 entries (21 files):
- raw data_Figure 11B and C/
- raw data_Figure 11B and C/Blank 12 W.png
- raw data_Figure 11B and C/Blank 4W.png
- raw data_Figure 11B and C/Blank 8W.png
- raw data_Figure 11B and C/C/
- raw data_Figure 11B and C/C/Blank-CD31.png
- raw data_Figure 11B and C/C/Blank-DAPI.png
- raw data_Figure 11B and C/C/Blank-Merge.png
- raw data_Figure 11B and C/C/Blank-vWF.png
- raw data_Figure 11B and C/C/MS-CD31.png
- raw data_Figure 11B and C/C/MS-DAPI.png
- raw data_Figure 11B and C/C/MS-MERGE.png
- raw data_Figure 11B and C/C/MS-VWF.png
- raw data_Figure 11B and C/C/TCP-CD31.png
- raw data_Figure 11B and C/C/TCP-DAPI.png
- raw data_Figure 11B and C/C/TCP-MERGE.png
- raw data_Figure 11B and C/C/TCP-VWF.png
- raw data_Figure 11B and C/MS 12W.png
- raw data_Figure 11B and C/MS 4W.png
- raw data_Figure 11B and C/MS 8W.png
- raw data_Figure 11B and C/TCP 12W.png
- raw data_Figure 11B and C/TCP 4W.png
- raw data_Figure 11B and C/TCP 8W.png
