# Supplementary material for: 3D printed magnesium silicate/β-tricalcium phosphate scaffolds promote coupled osteogenesis and angiogenesis
Source: Front Bioeng Biotechnol. 2025 Jan 31;12:1518145. doi: 10.3389/fbioe.2024.1518145 (PMC11841418; doi:10.3389/fbioe.2024.1518145)
Supplement: Supplementary file 5 [file DataSheet4.zip]

Archive with 16 entries (12 files):
- raw data_Figure8A C F/
- raw data_Figure8A C F/A/
- raw data_Figure8A C F/A/DAY14 LY294002.png
- raw data_Figure8A C F/A/DAY14 MS.png
- raw data_Figure8A C F/A/DAY7 LY294002.png
- raw data_Figure8A C F/A/DAY7 MS.png
- raw data_Figure8A C F/C/
- raw data_Figure8A C F/C/DAY14 LY294002.png
- raw data_Figure8A C F/C/DAY14 MS.png
- raw data_Figure8A C F/C/DAY21 LY294002.png
- raw data_Figure8A C F/C/DAY21 MS.png
- raw data_Figure8A C F/F/
- raw data_Figure8A C F/F/LY294002-1.png
- raw data_Figure8A C F/F/LY294002-2.png
- raw data_Figure8A C F/F/MS-1.png
- raw data_Figure8A C F/F/MS-2.png
