# Supplementary material for: 3D printed magnesium silicate/β-tricalcium phosphate scaffolds promote coupled osteogenesis and angiogenesis
Source: Front Bioeng Biotechnol. 2025 Jan 31;12:1518145. doi: 10.3389/fbioe.2024.1518145 (PMC11841418; doi:10.3389/fbioe.2024.1518145)
Supplement: Supplementary file 6 [file DataSheet1.zip]

Archive with 54 entries (39 files):
- Figure 1 and 2/
- Figure 1 and 2/Figure 1A/
- Figure 1 and 2/Figure 1A/0MS.png
- Figure 1 and 2/Figure 1A/10MS.png
- Figure 1 and 2/Figure 1A/15MS.png
- Figure 1 and 2/Figure 1A/5MS.png
- Figure 1 and 2/Figure 1B/
- Figure 1 and 2/Figure 1B/0MS.png
- Figure 1 and 2/Figure 1B/10MS.png
- Figure 1 and 2/Figure 1B/15MS.png
- Figure 1 and 2/Figure 1B/5MS.png
- Figure 1 and 2/Figure 1C/
- Figure 1 and 2/Figure 1C/0MS/
- Figure 1 and 2/Figure 1C/0MS/0.docx
- Figure 1 and 2/Figure 1C/0MS/yuan su.docx
- Figure 1 and 2/Figure 1C/10MS/
- Figure 1 and 2/Figure 1C/10MS/10.docx
- Figure 1 and 2/Figure 1C/10MS/yuan su.docx
- Figure 1 and 2/Figure 1C/10MS/面总谱图.txt
- Figure 1 and 2/Figure 1C/15MS/
- Figure 1 and 2/Figure 1C/15MS/15.docx
- Figure 1 and 2/Figure 1C/15MS/yuan su.docx
- Figure 1 and 2/Figure 1C/5MS/
- Figure 1 and 2/Figure 1C/5MS/5.docx
- Figure 1 and 2/Figure 1C/5MS/yuan su.docx
- Figure 1 and 2/Figure 1D E F.xlsx
- Figure 1 and 2/Figure 2/
- Figure 1 and 2/Figure 2/Figure 2A B F/
- Figure 1 and 2/Figure 2/Figure 2A B F/Figure 2A/
- Figure 1 and 2/Figure 2/Figure 2A B F/Figure 2A/0MS.jpg
- Figure 1 and 2/Figure 2/Figure 2A B F/Figure 2A/10MS.jpg
- Figure 1 and 2/Figure 2/Figure 2A B F/Figure 2A/15MS.jpg
- Figure 1 and 2/Figure 2/Figure 2A B F/Figure 2A/5MS.jpg
- Figure 1 and 2/Figure 2/Figure 2A B F/Figure 2B/
- Figure 1 and 2/Figure 2/Figure 2A B F/Figure 2B/0MS.png
- Figure 1 and 2/Figure 2/Figure 2A B F/Figure 2B/10MS.png
- Figure 1 and 2/Figure 2/Figure 2A B F/Figure 2B/15MS.png
- Figure 1 and 2/Figure 2/Figure 2A B F/Figure 2B/5MS.png
- Figure 1 and 2/Figure 2/Figure 2A B F/Figure 2F/
- Figure 1 and 2/Figure 2/Figure 2A B F/Figure 2F/0MS.png
- Figure 1 and 2/Figure 2/Figure 2A B F/Figure 2F/10MS.png
- Figure 1 and 2/Figure 2/Figure 2A B F/Figure 2F/15MS.png
- Figure 1 and 2/Figure 2/Figure 2A B F/Figure 2F/5MS.png
- Figure 1 and 2/Figure 2/Figure 2C D E G/
- Figure 1 and 2/Figure 2/Figure 2C D E G/Figure 2C E G.xls
- Figure 1 and 2/Figure 2/Figure 2C D E G/Figure 2D/
- Figure 1 and 2/Figure 2/Figure 2C D E G/Figure 2D/0MS 0H.png
- Figure 1 and 2/Figure 2/Figure 2C D E G/Figure 2D/0MS 24H.png
- Figure 1 and 2/Figure 2/Figure 2C D E G/Figure 2D/10MS 0H.png
- Figure 1 and 2/Figure 2/Figure 2C D E G/Figure 2D/10MS 24H.png
- Figure 1 and 2/Figure 2/Figure 2C D E G/Figure 2D/15MS 0H.png
- Figure 1 and 2/Figure 2/Figure 2C D E G/Figure 2D/15MS 24H.png
- Figure 1 and 2/Figure 2/Figure 2C D E G/Figure 2D/5MS 0H.png
- Figure 1 and 2/Figure 2/Figure 2C D E G/Figure 2D/5MS 24H.png
