# Supplementary material for: 3D printed magnesium silicate/β-tricalcium phosphate scaffolds promote coupled osteogenesis and angiogenesis
Source: Front Bioeng Biotechnol. 2025 Jan 31;12:1518145. doi: 10.3389/fbioe.2024.1518145 (PMC11841418; doi:10.3389/fbioe.2024.1518145)
Supplement: Supplementary file 6 [file DataSheet1.zip › Figure 1 and 2/Figure 1D E F.xlsx]

## Sheet: Sheet1
Compressive strength (Mpa)
0MS/β-TCP	13.7	11.8	9.4	13.6	8.4	10.2	11.1833	2.21126
5MS/β-TCP	20.53	18.3	17.2	19.5	17.5	18.2	18.5383	1.25953
10MS/β-TCP	23.3	24.3	22.6	19.2	22.3	19.2	21.8167	2.14048
15MS/β-TCP	27.7	28.6	28.3	30.12	31.18	29.3	29.2	1.28037
							Mean	SD
Cumulative Release of Silicon Ion (mg/L)
	Time (days)	5MS					10M,S					15MS
	1	13.125	12.946	13.472			18.075	18.724	17.882			23.002	23.615	23.784
	5	16.363	16.752	15.881			24.235	24.789	23.886			29.664	29.112	28.907
	10	14.823	14.235	14.553			22.022	22.653	22.743			26.712	25.774	25.986
	15	12.635	12.012	11.987			17.468	17.823	16.887			20.553	20.014	20.763
	20	12.155	12.667	11.778	Mean	SD	16.873	17.014	16.774	Mean	SD	19.456	19.023	19.754	Mean	SD
	25	11.723	11.456	11.033	11.404	0.284081	16.212	16.774	16.852	16.6127	0.285098	18.956	18.762	18.205	18.205	0.318309
	27	11.203	10.878	11.113			15.546	15.007	14.778			18.553	18.014	17.669
Cumulative Release of Magnesium Ion (mg/L)
	Time (days)	5MS					10M,S					15MS
	1	0.371	0.425	0.402			1.556	1.543	1.598			1.988	1.885	1.805
	5	0.887	0.923	0.862			2.657	2.486	2.135			2.895	2.802	2.748
	10	1.378	1.421	1.364			3.545	3.465	3.672			4.174	4.012	4.221
	15	1.852	1.923	1.956			4.074	4.153	4.421			5.407	5.185	5.312
	20	1.552	1.588	1.502	Mean	SD	3.623	3.711	3.601	Mean	SD	4.963	4.882	4.921	Mean	SD
	25	1.323	1.455	1.375	1.38433	0.0542914	3.565	3.445	3.622	3.544	0.0737699	4.887	4.807	4.792	4.82867	0.0417
	27	1.212	1.227	1.223			3.333	3.411	3.552			4.745	4.814	4.744
