# Supplementary material for: 3D printed magnesium silicate/β-tricalcium phosphate scaffolds promote coupled osteogenesis and angiogenesis
Source: Front Bioeng Biotechnol. 2025 Jan 31;12:1518145. doi: 10.3389/fbioe.2024.1518145 (PMC11841418; doi:10.3389/fbioe.2024.1518145)
Supplement: Supplementary file 6 [file DataSheet1.zip › Figure 1 and 2/Figure 2/Figure 2C D E G/Figure 2C E G.xls]

## Sheet: Sheet2
C: CCK-8 experiment
	0MS			5MS			10MS			15MS
Day 1	0.3498	0.3682	0.3344	0.3895	0.3946	0.4279	0.4014	0.3919	0.4123	0.3661	0.3983	0.4031
Day 3	0.5891	0.5739	0.555	0.6441	0.67	0.6629	0.8481	0.7925	0.8589	0.7274	0.7351	0.7986
Day 5	0.7822	0.7549	0.7666	0.9097	0.9651	0.9121	1.3604	1.2915	1.2729	0.977	0.9884	0.9401
Day 7	0.8652	0.8979	0.9273	1.3095	1.3521	1.3905	1.7087	1.7213	1.7703	1.5275	1.5933	1.5371
C: MC3T3-E1 Cell Migration (%)
	0MS			5MS			10MS			15MS
0H	271105	296680	310027	256704	275568	296632	269492	284872	289967	323092	296783	283314	Scratch area
24H	174944	182398	214631	201872	232193	220486	247528	255302	271902	285160	251553	255379	Scratch area
	64.53	61.48	69.23	78.64	84.26	74.33	91.85	89.62	93.77	88.26	84.76	90.14
G: Crystal violet staining experiment
	Sample					Control
<>	0MS	5MS	10MS	15MS		1	2	3	4
A	0.1651	0.1887	0.2995	0.2051		0.3267	0.3544	0.3782	0.3138
B	0.1649	0.1894	0.2945	0.2014		0.3263	0.3561	0.3951	0.333
C	0.1597	0.1898	0.3008	0.1995		0.3231	0.3479	0.3865	0.3298
	Migration rate
	0MS	5MS	10MS	15MS
	0.505357	0.532449	0.799201	0.653875
	0.505363	0.531873	0.745338	0.604913
	0.494274	0.545559	0.778116	0.605082
