# Supplementary material for: 3D printed magnesium silicate/β-tricalcium phosphate scaffolds promote coupled osteogenesis and angiogenesis
Source: Front Bioeng Biotechnol. 2025 Jan 31;12:1518145. doi: 10.3389/fbioe.2024.1518145 (PMC11841418; doi:10.3389/fbioe.2024.1518145)
Supplement: Supplementary file 7 [file DataSheet6.zip]

Archive with 28 entries (25 files):
- Figure 9 and 10/
- Figure 9 and 10/Blank-Heart.png
- Figure 9 and 10/Blank-Liver.png
- Figure 9 and 10/Blank-Spleen.png
- Figure 9 and 10/Blank-kidney.png
- Figure 9 and 10/Blank-lung.png
- Figure 9 and 10/Figure 10/
- Figure 9 and 10/Figure 10/A/
- Figure 9 and 10/Figure 10/A/12W Blank.png
- Figure 9 and 10/Figure 10/A/12W MS-TCP.png
- Figure 9 and 10/Figure 10/A/12W TCP.png
- Figure 9 and 10/Figure 10/A/4W MS-TCP.png
- Figure 9 and 10/Figure 10/A/4W TCP.png
- Figure 9 and 10/Figure 10/A/4w Blank.png
- Figure 9 and 10/Figure 10/A/8W Blank.png
- Figure 9 and 10/Figure 10/A/8W MS-TCP.png
- Figure 9 and 10/Figure 10/A/8W TCP.png
- Figure 9 and 10/Figure 10/B C D.xlsx
- Figure 9 and 10/MS-Heart.png
- Figure 9 and 10/MS-Liver.png
- Figure 9 and 10/MS-Spleen.png
- Figure 9 and 10/MS-kidney.png
- Figure 9 and 10/MS-lung.png
- Figure 9 and 10/TCP-Heart.png
- Figure 9 and 10/TCP-Liver.png
- Figure 9 and 10/TCP-Spleen.png
- Figure 9 and 10/TCP-kidney.png
- Figure 9 and 10/TCP-lung.png
