# Supplementary material for: 3D printed magnesium silicate/β-tricalcium phosphate scaffolds promote coupled osteogenesis and angiogenesis
Source: Front Bioeng Biotechnol. 2025 Jan 31;12:1518145. doi: 10.3389/fbioe.2024.1518145 (PMC11841418; doi:10.3389/fbioe.2024.1518145)
Supplement: Supplementary file 7 [file DataSheet6.zip › Figure 9 and 10/Figure 10/B C D.xlsx]

## Sheet: BVTV
%	4W			均数	方差
Blank	4.54806	5.462	3.967	4.65902	0.753651
TCP	5.18507	6.317	5.472	5.65802	0.588447
MS/TCP	8.88692	9.323	9.782	9.33064	0.447589
	8W
Blank	9.11904	10.429	8.507	9.35168	0.981892
TCP	15.5584	16.263	17.062	16.2945	0.752279
MS/TCP	21.5343	20.481	23.35	21.7884	1.45129
	12W
Blank	21.3923	19.304	24.275	21.6571	2.49606
TCP	23.0591	25.683	24.801	24.5144	1.33523
MS/TCP	34.6442	31.784	33.116	33.1814	1.43122

## Sheet: BMD
	4W			Mean	SD
Blank g cm-3	0.0141	0.0184	0.021	0.0178333	0.00348473
TCP	0.0214	0.024	0.018	0.0211333	0.00300888
MS/TCP	0.031	0.038	0.036	0.035	0.00360555
	8W
Blank g cm-3	0.0605	0.0637	0.082	0.0687333	0.0116001
TCP	0.1231	0.13227	0.16	0.138457	0.0192122
MS/TCP	0.1536	0.174	0.18	0.1692	0.0138391
	12W
Blank g cm-3	0.1605	0.156	0.141	0.1525	0.0102103
TCP	0.1729	0.183	0.194	0.1833	0.0105532
MS/TCP	0.249	0.255	0.284	0.262667	0.0187172

## Sheet: TbN
4W				平均数	方差
Blank 1/mm	0.141	0.184	0.21	0.178333	0.0348473
TCP	0.214	0.24	0.18	0.211333	0.0300888
MS/TCP	0.531	0.48	0.56	0.523667	0.040501
8W
Blank 1/mm	0.405	0.337	0.282	0.341333	0.0616144
TCP	0.6231	0.53227	0.46	0.538457	0.0817258
MS/TCP	0.96	0.84	0.88	0.893333	0.061101
12W
Blank 1/mm	1.25	1.18	1.41	1.28	0.117898
TCP	1.32	1.57	1.41	1.43333	0.126623
MS/TCP	1.84	1.65	1.72	1.73667	0.0960902
