# Supplementary material for: 3D printed magnesium silicate/β-tricalcium phosphate scaffolds promote coupled osteogenesis and angiogenesis
Source: Front Bioeng Biotechnol. 2025 Jan 31;12:1518145. doi: 10.3389/fbioe.2024.1518145 (PMC11841418; doi:10.3389/fbioe.2024.1518145)
Supplement: Supplementary file 8 [file DataSheet2.zip]

Archive with 49 entries (41 files):
- Figure 3 and 4/
- Figure 3 and 4/Figure 4/
- Figure 3 and 4/Figure 4/raw data_Figure 4 ALP staining/
- Figure 3 and 4/Figure 4/raw data_Figure 4 ALP staining/ALP Q.xls
- Figure 3 and 4/Figure 4/raw data_Figure 4 ALP staining/ALP 定量.pzfx
- Figure 3 and 4/Figure 4/raw data_Figure 4 ALP staining/Day14 0MS.png
- Figure 3 and 4/Figure 4/raw data_Figure 4 ALP staining/Day14 10MS.png
- Figure 3 and 4/Figure 4/raw data_Figure 4 ALP staining/Day14 15MS.png
- Figure 3 and 4/Figure 4/raw data_Figure 4 ALP staining/Day14 5MS.png
- Figure 3 and 4/Figure 4/raw data_Figure 4 ALP staining/Day7 0MS.png
- Figure 3 and 4/Figure 4/raw data_Figure 4 ALP staining/Day7 10MS.png
- Figure 3 and 4/Figure 4/raw data_Figure 4 ALP staining/Day7 15MS.png
- Figure 3 and 4/Figure 4/raw data_Figure 4 ALP staining/Day7 5MS.png
- Figure 3 and 4/Figure 4/raw data_Figure 4 ARS staining/
- Figure 3 and 4/Figure 4/raw data_Figure 4 ARS staining/ARS Q.xls
- Figure 3 and 4/Figure 4/raw data_Figure 4 ARS staining/Day 14 0MS.tif
- Figure 3 and 4/Figure 4/raw data_Figure 4 ARS staining/Day 14 10MS.tif
- Figure 3 and 4/Figure 4/raw data_Figure 4 ARS staining/Day 14 15MS.tif
- Figure 3 and 4/Figure 4/raw data_Figure 4 ARS staining/Day 14 5MS.tif
- Figure 3 and 4/Figure 4/raw data_Figure 4 ARS staining/Day 21 0MS.tif
- Figure 3 and 4/Figure 4/raw data_Figure 4 ARS staining/Day 21 10MS.tif
- Figure 3 and 4/Figure 4/raw data_Figure 4 ARS staining/Day 21 15MS.tif
- Figure 3 and 4/Figure 4/raw data_Figure 4 ARS staining/Day 21 5MS.tif
- Figure 3 and 4/Figure 4/raw data_Figure 4 ARS staining/ars定量.pzfx
- Figure 3 and 4/figure 3a/
- Figure 3 and 4/figure 3a/0MS.jpg
- Figure 3 and 4/figure 3a/10MS.jpg
- Figure 3 and 4/figure 3a/15MS.jpg
- Figure 3 and 4/figure 3a/5MS.jpg
- Figure 3 and 4/figure 3b/
- Figure 3 and 4/figure 3b/0MS.png
- Figure 3 and 4/figure 3b/10MS.png
- Figure 3 and 4/figure 3b/15MS.png
- Figure 3 and 4/figure 3b/5MS.png
- Figure 3 and 4/figure 3d/
- Figure 3 and 4/figure 3d/0MS 48h Image.tif
- Figure 3 and 4/figure 3d/0ms 0h Image.tif
- Figure 3 and 4/figure 3d/10MS 48h Image.tif
- Figure 3 and 4/figure 3d/10ms 0h Image.tif
- Figure 3 and 4/figure 3d/15MS 48h Image.tif
- Figure 3 and 4/figure 3d/15ms 0h Image.tif
- Figure 3 and 4/figure 3d/5MS 48h Image.tif
- Figure 3 and 4/figure 3d/5ms 0h Image.tif
- Figure 3 and 4/figure 3f/
- Figure 3 and 4/figure 3f/0MS.png
- Figure 3 and 4/figure 3f/10MS.png
- Figure 3 and 4/figure 3f/15MS.png
- Figure 3 and 4/figure 3f/5MS.png
- Figure 3 and 4/raw data_Figure 3C E G.xls
