# Supplementary material for: 3D printed magnesium silicate/β-tricalcium phosphate scaffolds promote coupled osteogenesis and angiogenesis
Source: Front Bioeng Biotechnol. 2025 Jan 31;12:1518145. doi: 10.3389/fbioe.2024.1518145 (PMC11841418; doi:10.3389/fbioe.2024.1518145)
Supplement: Supplementary file 8 [file DataSheet2.zip › Figure 3 and 4/Figure 4/raw data_Figure 4 ARS staining/ARS Q.xls]

## Sheet: Sheet4
Application: Tecan i-control				Tecan i-control , 2.0.10.0
Device: infinite 200Pro				Serial number: 1907006624				Serial number of connected stacker:
Firmware: V_5.31_04/18_InfiniteRX (Mar 28 2018/16.41.26)				MAI, V_5.31_04/18_InfiniteRX (Mar 28 2018/16.41.26)
Date:	2022-01-19
Time:	17:28:19
System				LAPTOP-CBQBB8EL
User				LAPTOP-CBQBB8EL\wanglin
Plate				Costar 96 Flat Bottom Transparent Polystyrene Cat. No.: 3361/3590/9018/3591/9017/3641/3628/3370/2507/2509/2503/9017/9018/3641/3598/3599/3585/3595/3300/3474 [COS96ft.pdfx]
Plate-ID (Stacker)
Label: Label1
Mode				Absorbance
Measurement Wavelength				562	nm
Bandwidth				9	nm
Number of Flashes				25
Settle Time				0	ms
Part of Plate				A1-C4
Start Time:	2022/1/19 17:28:19
	Temperature: 21.3 °C
<>	1	2	3	4	average
A	0.2289	0.1956	0.1895	0.1971	0.202775
B	0.3762	0.3394	0.3431	0.3858	0.361125
C	0.4965	0.4525	0.4798	0.4853	0.478525
D	0.1547	0.1494	0.1855	0.1221	0.152925
End Time:	2022/1/19 17:28:34
				0

## Sheet: Sheet1
	Day 14					Day 21
<>	1	2	3	4		1	2	3	4
A	0.3289	0.4956	0.5895	0.6971		0.7977	0.8879	1.0511	1.3214
B	0.3762	0.3394	0.6431	0.7858		0.9231	0.8737	1.275	1.388
C	0.4965	0.5525	0.6798	0.6853		0.8738	0.9885	1.1397	1.427
	0MS	5MS	10MS	15MS		0MS	5MS	10MS	15MS
