# Supplementary material for: 3D printed magnesium silicate/β-tricalcium phosphate scaffolds promote coupled osteogenesis and angiogenesis
Source: Front Bioeng Biotechnol. 2025 Jan 31;12:1518145. doi: 10.3389/fbioe.2024.1518145 (PMC11841418; doi:10.3389/fbioe.2024.1518145)
Supplement: Supplementary file 8 [file DataSheet2.zip › Figure 3 and 4/raw data_Figure 3C E G.xls]

## Sheet: Sheet2
C: CCK-8 experiment
	0MS			5MS			10MS			15MS
Day 1	0.4601	0.4136	0.4725	0.5384	0.5754	0.5681	0.6579	0.6015	0.6467	0.5769	0.5238	0.5812
Day 3	0.6677	0.6261	0.6992	0.9108	0.9654	0.9072	1.3729	1.2952	1.3064	1.2274	1.1663	1.1819
Day 5	0.7554	0.7367	0.79184	1.4942	1.5989	1.4021	1.8272	1.7677	1.735	1.6518	1.6255	1.6514
Day 7	0.9531	0.9961	0.8991	1.7266	1.7074	1.7806	2.2384	2.2824	2.1628	1.9619	1.9877	1.9977
C: HUVECs Cell Migration (%)
	0MS			5MS			10MS			15MS
0H	1167234	1103562	1098756	1112518	1156983	1203067	1239565	1196358	1186755	1244201	1200693	1123087	Scratch area
48H	657502	543173	642003	677412	713130	726893	997230	1038199	1016574	909262	847088	854444	Scratch area
%	56.33	49.22	58.43	60.89	64.23	60.42	80.45	86.78	85.66	73.08	70.55	76.08	migration
G: Crystal violet staining experiment
	0MS	5MS	10MS	15MS	Control
<>	1	2	3	4	5
A	0.0915	0.1214	0.1525	0.1446	0.2481
B	0.1077	0.1269	0.1713	0.1639	0.2486
C	0.0874	0.1225	0.1416	0.1303	0.2406
D	0.1087	0.1249	0.1325	0.1446	0.2531
	Migration rate
	0MS	5MS	10MS	15MS
	0.368803	0.489319	0.614672	0.58283
	0.433226	0.510459	0.689059	0.659292
	0.363258	0.509144	0.588529	0.541563
	0.429475	0.493481	0.523508	0.571316
