# Supplementary material for: 3D printed magnesium silicate/β-tricalcium phosphate scaffolds promote coupled osteogenesis and angiogenesis
Source: Front Bioeng Biotechnol. 2025 Jan 31;12:1518145. doi: 10.3389/fbioe.2024.1518145 (PMC11841418; doi:10.3389/fbioe.2024.1518145)
Supplement: Supplementary file 9 [file DataSheet5.zip]

Archive with 29 entries (26 files):
- raw data_Figure8B D E  L G H I J k/
- raw data_Figure8B D E  L G H I J k/B.xls
- raw data_Figure8B D E  L G H I J k/D Day 14 ARS Q.xls
- raw data_Figure8B D E  L G H I J k/D Day 21 ARS Q.xls
- raw data_Figure8B D E  L G H I J k/E LY294002.jpg
- raw data_Figure8B D E  L G H I J k/E MS.jpg
- raw data_Figure8B D E  L G H I J k/G H I J.xls
- raw data_Figure8B D E  L G H I J k/L/
- raw data_Figure8B D E  L G H I J k/L/Figure 8L  AKT HUVEC.tif
- raw data_Figure8B D E  L G H I J k/L/Figure 8L  AKT MC3T3.tif
- raw data_Figure8B D E  L G H I J k/L/Figure 8L  GAPDH.tif
- raw data_Figure8B D E  L G H I J k/L/Figure 8L  GSK-3b HUVEC.tif
- raw data_Figure8B D E  L G H I J k/L/Figure 8L  GSK-3b MC3T3.tif
- raw data_Figure8B D E  L G H I J k/L/Figure 8L  PI3K MC3T3-E1.tif
- raw data_Figure8B D E  L G H I J k/L/Figure 8L  b Catenin HUVEC.tif
- raw data_Figure8B D E  L G H I J k/L/Figure 8L  b catenin MC3T3.tif
- raw data_Figure8B D E  L G H I J k/L/Figure 8L  p-AKT HUVEC.tif
- raw data_Figure8B D E  L G H I J k/L/Figure 8L  p-AKT MC3T3.tif
- raw data_Figure8B D E  L G H I J k/L/Figure 8L  p-PI3K HUVEC.tif
- raw data_Figure8B D E  L G H I J k/L/Figure 8L  p-PI3K MC3T3.tif
- raw data_Figure8B D E  L G H I J k/L/Figure 8L  pi3k HUVEC.tif
- raw data_Figure8B D E  L G H I J k/k/
- raw data_Figure8B D E  L G H I J k/k/CD31.png
- raw data_Figure8B D E  L G H I J k/k/COL 1A1.png
- raw data_Figure8B D E  L G H I J k/k/GAPDH.png
- raw data_Figure8B D E  L G H I J k/k/HIF 1a.png
- raw data_Figure8B D E  L G H I J k/k/Osterix.png
- raw data_Figure8B D E  L G H I J k/k/RUNX2.png
- raw data_Figure8B D E  L G H I J k/k/VEGF.png
