# Supplementary material for: 3D printed magnesium silicate/β-tricalcium phosphate scaffolds promote coupled osteogenesis and angiogenesis
Source: Front Bioeng Biotechnol. 2025 Jan 31;12:1518145. doi: 10.3389/fbioe.2024.1518145 (PMC11841418; doi:10.3389/fbioe.2024.1518145)
Supplement: Supplementary file 9 [file DataSheet5.zip › raw data_Figure8B D E L G H I J k/B.xls]

## Sheet: Sheet4
Application: Tecan i-control				Tecan i-control , 2.0.10.0
Device: infinite 200Pro				Serial number: 1907006624				Serial number of connected stacker:
Firmware: V_5.31_04/18_InfiniteRX (Mar 28 2018/16.41.26)				MAI, V_5.31_04/18_InfiniteRX (Mar 28 2018/16.41.26)
Date:	2020-11-04
Time:	0:21:55
System				LAPTOP-CBQBB8EL
User				LAPTOP-CBQBB8EL\wanglin
Plate				Greiner 96 Flat Bottom Transparent Polystyrene Cat. No.: 655101/655161/655192 [GRE96ft.pdfx]
Plate-ID (Stacker)
Label: Label1
Mode				Absorbance
Measurement Wavelength				405	nm
Bandwidth				9	nm
Number of Flashes				25
Settle Time				0	ms
Part of Plate				G4-G11
Start Time:	2020/11/4 0:21:55
	Temperature: 23.5 °C
<>	4	5	6	7	8	9	10	11									样品OD	0.9702
G	0.9702	1.0457	0.8499	0.664	0.4638	0.258	0.1857	0.0844									样品浓度	0.184
	样品	标40	标32	标24	标16	标8	标4	空白
End Time:	2020/11/4 0:22:07
浓度mM	0	0.02	0.04	0.08	0.12	0.16	0.2
OD	0.0844	0.1857	0.258	0.4638	0.664	0.8499	1.0457	0.9702

## Sheet: Sheet1
Application: Tecan i-control				Tecan i-control , 2.0.10.0
Device: infinite 200Pro				Serial number: 1907006624				Serial number of connected stacker:
Firmware: V_5.31_04/18_InfiniteRX (Mar 28 2018/16.41.26)				MAI, V_5.31_04/18_InfiniteRX (Mar 28 2018/16.41.26)
System				LAPTOP-CBQBB8EL
User				LAPTOP-CBQBB8EL\wanglin
Plate				Greiner 96 Flat Bottom Transparent Polystyrene Cat. No.: 655101/655161/655192 [GRE96ft.pdfx]
Plate-ID (Stacker)
Label: Label1
Mode				Absorbance
Measurement Wavelength				405	nm
Bandwidth				9	nm
Number of Flashes				25
Settle Time				0	ms
Part of Plate				G4-G11
Start Time:	2023/3/4
	Temperature: 23.5 °C
<>	4	5	6	7	8	9	10	11									样品OD	0.9702
G	0.9702	1.0457	0.8499	0.664	0.4638	0.258	0.1857	0.0844									样品浓度	0.184
	样品	标40	标32	标24	标16	标8	标4	空白
浓度mM		0.2	0.16	0.12	0.08	0.04	0.02	0
	0.18
标准品 浓度0.5mM	0	1	2	3	4	5	6	样品
体积/微升		4	8	16	24	32	40
摩尔数/微摩尔	0	0.002	0.004	0.008	0.012	0.016	0.02
浓度mM	0	0.02	0.04	0.08	0.12	0.16	0.2
OD	0.0844	0.1857	0.258	0.4638	0.664	0.8499	1.0457	0.9702
U/g	7 day						14 DAY
		MS/β-TCP	127.36	118.55	122.64			MS/β-TCP	345.82	337.35	336.92
		MS/β-TCP+LY294002	34.81	28.45	29.63			MS/β-TCP+LY294002	86.27	95.63	88.07

## Sheet: Sheet2
标准品 浓度0.5mM	0	1	2	3	4	5	6	样品
摩尔数/微摩尔	0	0.002	0.004	0.008	0.012	0.016	0.02
OD	0.0844	0.1857	0.258	0.4638	0.664	0.8499	1.0457	0.9702
	样品	G	G+GSH	G-GSH
	OD	0.5136	0.7541	0.9714
	计算浓度
	OD	计算浓度	酶活U
	0.5136	0.0089866	0.000299553
	0.7541	0.0139768	0.000465895
	0.9714	0.0184857	0.00061619
