# Supplementary material for: 3D printed magnesium silicate/β-tricalcium phosphate scaffolds promote coupled osteogenesis and angiogenesis
Source: Front Bioeng Biotechnol. 2025 Jan 31;12:1518145. doi: 10.3389/fbioe.2024.1518145 (PMC11841418; doi:10.3389/fbioe.2024.1518145)
Supplement: Supplementary file 9 [file DataSheet5.zip › raw data_Figure8B D E L G H I J k/D Day 14 ARS Q.xls]

## Sheet: Sheet4
Application: Tecan i-control				Tecan i-control , 2.0.10.0
Device: infinite 200Pro				Serial number: 1907006624				Serial number of connected stacker:
Firmware: V_5.31_04/18_InfiniteRX (Mar 28 2018/16.41.26)				MAI, V_5.31_04/18_InfiniteRX (Mar 28 2018/16.41.26)
Date:	2022-01-19
Time:	17:28:19
System				LAPTOP-CBQBB8EL
User				LAPTOP-CBQBB8EL\wanglin
Plate				Costar 96 Flat Bottom Transparent Polystyrene Cat. No.: 3361/3590/9018/3591/9017/3641/3628/3370/2507/2509/2503/9017/9018/3641/3598/3599/3585/3595/3300/3474 [COS96ft.pdfx]
Plate-ID (Stacker)
Label: Label1
Mode				Absorbance
Measurement Wavelength				562	nm
Bandwidth				9	nm
Number of Flashes				25
Settle Time				0	ms
Part of Plate				A1-C4
Start Time:	2022/1/19 17:28:19
	Temperature: 21.3 °C
<>	1	2	3	4	average
A	0.2289	0.1956	0.1895	0.1971	0.202775
B	0.3762	0.3394	0.3431	0.3858	0.361125
C	0.4965	0.4525	0.4798	0.4853	0.478525
D	0.1547	0.1494	0.1855	0.1221	0.152925
End Time:	2022/1/19 17:28:34
				0

## Sheet: Sheet1
Application: Tecan i-control				Tecan i-control , 2.0.10.0
Device: infinite 200Pro				Serial number: 1907006624				Serial number of connected stacker:
Firmware: V_5.31_04/18_InfiniteRX (Mar 28 2018/16.41.26)				MAI, V_5.31_04/18_InfiniteRX (Mar 28 2018/16.41.26)
Date:	44580
System				LAPTOP-CBQBB8EL
User				LAPTOP-CBQBB8EL\wanglin
Plate				Costar 96 Flat Bottom Transparent Polystyrene Cat. No.: 3361/3590/9018/3591/9017/3641/3628/3370/2507/2509/2503/9017/9018/3641/3598/3599/3585/3595/3300/3474 [COS96ft.pdfx]
Plate-ID (Stacker)
Label: Label1
Mode				Absorbance
Measurement Wavelength				562	nm
Bandwidth				9	nm
Number of Flashes				25
Settle Time				0	ms
Part of Plate				A1-C4
	Temperature: 21.3 °C
<>			3	4
A			0.5395	0.1971
B			0.5431	0.1658
C			0.5798	0.1553
