# Supplementary material for: 3D printed magnesium silicate/β-tricalcium phosphate scaffolds promote coupled osteogenesis and angiogenesis
Source: Front Bioeng Biotechnol. 2025 Jan 31;12:1518145. doi: 10.3389/fbioe.2024.1518145 (PMC11841418; doi:10.3389/fbioe.2024.1518145)
Supplement: Supplementary file 9 [file DataSheet5.zip › raw data_Figure8B D E L G H I J k/D Day 21 ARS Q.xls]

## Sheet: Sheet4
Application: Tecan i-control				Tecan i-control , 2.0.10.0
Device: infinite 200Pro				Serial number: 1907006624				Serial number of connected stacker:
Firmware: V_5.31_04/18_InfiniteRX (Mar 28 2018/16.41.26)				MAI, V_5.31_04/18_InfiniteRX (Mar 28 2018/16.41.26)
System				LAPTOP-CBQBB8EL
User				LAPTOP-CBQBB8EL\wanglin
Plate				Costar 96 Flat Bottom Transparent Polystyrene Cat. No.: 3361/3590/9018/3591/9017/3641/3628/3370/2507/2509/2503/9017/9018/3641/3598/3599/3585/3595/3300/3474 [COS96ft.pdfx]
Plate-ID (Stacker)
Label: Label1
Mode				Absorbance
Measurement Wavelength				562	nm
Bandwidth				9	nm
Number of Flashes				25
Settle Time				0	ms
Part of Plate				A1-D3
	Temperature: 20.1 °C
<>			3	4
A			0.8511	0.2814
B			0.875	0.248
C			0.9397	0.2627
