# Supplementary material for: 3D printed magnesium silicate/β-tricalcium phosphate scaffolds promote coupled osteogenesis and angiogenesis
Source: Front Bioeng Biotechnol. 2025 Jan 31;12:1518145. doi: 10.3389/fbioe.2024.1518145 (PMC11841418; doi:10.3389/fbioe.2024.1518145)
Supplement: Supplementary file 9 [file DataSheet5.zip › raw data_Figure8B D E L G H I J k/G H I J.xls]

Image Name	Nb nodes			Nb Junctions			Nb meshes			Tot. lenght
10MS/¦Â-TCP	315	289	336	95	88	102	29	33	36	10248	9836	12562
10MS/¦Â-TCP+LY294002	32	28	34	8	6	11	0	1	2	2986	2463	3367
