# Supplementary material for: 3D printed magnesium silicate/β-tricalcium phosphate scaffolds promote coupled osteogenesis and angiogenesis
Source: Front Bioeng Biotechnol. 2025 Jan 31;12:1518145. doi: 10.3389/fbioe.2024.1518145 (PMC11841418; doi:10.3389/fbioe.2024.1518145)
Supplement: Supplementary file 10 [file DataSheet7.zip]

Archive with 10 entries (9 files):
- raw data_Figure 11A/
- raw data_Figure 11A/Blank 12w.png
- raw data_Figure 11A/Blank 4w.png
- raw data_Figure 11A/Blank 8w.png
- raw data_Figure 11A/MS 12W.png
- raw data_Figure 11A/MS 4W.png
- raw data_Figure 11A/MS 8W.png
- raw data_Figure 11A/TCP 12w.png
- raw data_Figure 11A/TCP 4W.png
- raw data_Figure 11A/TCP 8W.png
